# Supplementary material for: An Entry to Enantioenriched 3,3-Disubstituted Phthalides through Asymmetric Phase-Transfer-Catalyzed γ-Alkylation
Source: J Org Chem. 2020 May 14;85(11):7476–84. doi: 10.1021/acs.joc.0c00880 (PMC8007094; doi:10.1021/acs.joc.0c00880)
Supplement: Supplementary file 2 — jo0c00880_si_002.cif [file jo0c00880_si_002.cif]

data_mlm80_4
_audit_creation_date               2020-01-13
_audit_creation_method
;
Olex2 1.2
(compiled 2018.05.29 svn.r3508 for OlexSys, GUI svn.r5506)
;
_shelx_SHELXL_version_number       '2018/3'
_audit_contact_author_address      ?
_audit_contact_author_email        ?
_audit_contact_author_name         ''
_audit_contact_author_phone        ?
_publ_contact_author_id_orcid      ?
_publ_section_references
;
Dolomanov, O.V., Bourhis, L.J., Gildea, R.J, Howard, J.A.K. & Puschmann, H.
 (2009), J. Appl. Cryst. 42, 339-341.

Sheldrick, G.M. (2008). Acta Cryst. A64, 112-122.

Sheldrick, G.M. (2015). Acta Cryst. C71, 3-8.
;
_chemical_name_common              ?
_chemical_name_systematic          ?
_chemical_formula_moiety           'C20 H20 O4'
_chemical_formula_sum              'C20 H20 O4'
_chemical_formula_weight           324.36
_chemical_absolute_configuration   ad
_chemical_melting_point            ?
loop_
  _atom_type_symbol
  _atom_type_description
  _atom_type_scat_dispersion_real
  _atom_type_scat_dispersion_imag
  _atom_type_scat_source
 'C' 'C' 0.0181 0.0091 'International Tables Vol C Tables 4.2.6.8 and 6.1.1.4'
 'H' 'H' 0.0000 0.0000 'International Tables Vol C Tables 4.2.6.8 and 6.1.1.4'
 'O' 'O' 0.0492 0.0322 'International Tables Vol C Tables 4.2.6.8 and 6.1.1.4'

_shelx_space_group_comment
;
The symmetry employed for this shelxl refinement is uniquely defined
by the following loop, which should always be used as a source of
symmetry information in preference to the above space-group names.
They are only intended as comments.
;
_space_group_crystal_system        'orthorhombic'
_space_group_IT_number             19
_space_group_name_H-M_alt          'P 21 21 21'
_space_group_name_Hall             'P 2ac 2ab'
loop_
  _space_group_symop_operation_xyz
 'x, y, z'
 '-x+1/2, -y, z+1/2'
 'x+1/2, -y+1/2, -z'
 '-x, y+1/2, -z+1/2'

_cell_length_a                     6.0173(2)
_cell_length_b                     16.8850(5)
_cell_length_c                     17.2658(5)
_cell_angle_alpha                  90
_cell_angle_beta                   90
_cell_angle_gamma                  90
_cell_volume                       1754.24(9)
_cell_formula_units_Z              4
_cell_measurement_reflns_used      9915
_cell_measurement_temperature      296(2)
_cell_measurement_theta_max        71.00
_cell_measurement_theta_min        5.24
_shelx_estimated_absorpt_T_max     ?
_shelx_estimated_absorpt_T_min     ?
_exptl_absorpt_coefficient_mu      0.690
_exptl_absorpt_correction_T_max    0.7534
_exptl_absorpt_correction_T_min    0.5726
_exptl_absorpt_correction_type     'multi-scan'
_exptl_absorpt_process_details
;
SADABS-2014/5 (Bruker,2014/5) was used for absorption correction.
wR2(int) was 0.1628 before and 0.0581 after correction.
The Ratio of minimum to maximum transmission is 0.7600.
The \l/2 correction factor is Not present.
;
_exptl_absorpt_special_details     ?
_exptl_crystal_colour              colourless
_exptl_crystal_density_diffrn      1.228
_exptl_crystal_density_meas        ?
_exptl_crystal_density_method      ?
_exptl_crystal_description         prism
_exptl_crystal_F_000               688
_exptl_crystal_size_max            0.56
_exptl_crystal_size_mid            0.38
_exptl_crystal_size_min            0.27
_exptl_transmission_factor_max     ?
_exptl_transmission_factor_min     ?
_diffrn_reflns_av_R_equivalents    0.0361
_diffrn_reflns_av_unetI/netI       0.0305
_diffrn_reflns_Laue_measured_fraction_full  0.971
_diffrn_reflns_Laue_measured_fraction_max  0.966
_diffrn_reflns_limit_h_max         7
_diffrn_reflns_limit_h_min         -6
_diffrn_reflns_limit_k_max         20
_diffrn_reflns_limit_k_min         -19
_diffrn_reflns_limit_l_max         21
_diffrn_reflns_limit_l_min         -21
_diffrn_reflns_number              17420
_diffrn_reflns_point_group_measured_fraction_full  0.972
_diffrn_reflns_point_group_measured_fraction_max  0.960
_diffrn_reflns_theta_full          67.679
_diffrn_reflns_theta_max           71.270
_diffrn_reflns_theta_min           5.239
_diffrn_ambient_temperature        296.15
_diffrn_detector_area_resol_mean   ?
_diffrn_measured_fraction_theta_full  0.971
_diffrn_measured_fraction_theta_max  0.966
_diffrn_measurement_device_type    'Bruker APEX-II CCD'
_diffrn_measurement_method         '\f and \w scans'
_diffrn_radiation_type             CuK\a
_diffrn_radiation_wavelength       1.54178
_diffrn_source                     ?
_diffrn_standards_number           0
_reflns_Friedel_coverage           0.707
_reflns_Friedel_fraction_full      0.973
_reflns_Friedel_fraction_max       0.952
_reflns_number_gt                  3157
_reflns_number_total               3280
_reflns_special_details
;
 Reflections were merged by SHELXL according to the crystal
 class for the calculation of statistics and refinement.
 
 _reflns_Friedel_fraction is defined as the number of unique
 Friedel pairs measured divided by the number that would be
 possible theoretically, ignoring centric projections and
 systematic absences.
;
_reflns_threshold_expression       'I > 2\s(I)'
_computing_data_collection         'Bruker APEX2'
_computing_cell_refinement         'Bruker SAINT'
_computing_data_reduction          'Bruker SAINT'
_computing_molecular_graphics      'Olex2 (Dolomanov et al., 2009)'
_computing_publication_material    'Olex2 (Dolomanov et al., 2009)'
_computing_structure_refinement    'ShelXL (Sheldrick, 2015)'
_computing_structure_solution      'ShelXS (Sheldrick, 2008)'
_refine_diff_density_max           0.118
_refine_diff_density_min           -0.126
_refine_diff_density_rms           0.023
_refine_ls_abs_structure_details
;
 Flack x determined using 1271 quotients [(I+)-(I-)]/[(I+)+(I-)]
 (Parsons, Flack and Wagner, Acta Cryst. B69 (2013) 249-259).
;
_refine_ls_abs_structure_Flack     0.07(5)
_refine_ls_extinction_coef         .
_refine_ls_extinction_method       none
_refine_ls_goodness_of_fit_ref     1.058
_refine_ls_hydrogen_treatment      constr
_refine_ls_matrix_type             full
_refine_ls_number_parameters       220
_refine_ls_number_reflns           3280
_refine_ls_number_restraints       0
_refine_ls_R_factor_all            0.0355
_refine_ls_R_factor_gt             0.0343
_refine_ls_restrained_S_all        1.058
_refine_ls_shift/su_max            0.000
_refine_ls_shift/su_mean           0.000
_refine_ls_structure_factor_coef   Fsqd
_refine_ls_weighting_details      
 'w=1/[\s^2^(Fo^2^)+(0.0485P)^2^+0.1386P] where P=(Fo^2^+2Fc^2^)/3'
_refine_ls_weighting_scheme        calc
_refine_ls_wR_factor_gt            0.0888
_refine_ls_wR_factor_ref           0.0898
_refine_special_details            ?
_olex2_refinement_description
;
1. Fixed Uiso
 At 1.2 times of:
  All C(H) groups, All C(H,H) groups
 At 1.5 times of:
  All C(H,H,H) groups
2.a Secondary CH2 refined with riding coordinates:
 C14(H14A,H14B)
2.b Aromatic/amide H refined with riding coordinates:
 C2(H2), C5(H5), C16(H16), C4(H4), C17(H17), C3(H3), C20(H20), C18(H18),
 C19(H19)
2.c Idealised Me refined as rotating group:
 C11(H11A,H11B,H11C), C12(H12A,H12B,H12C), C13(H13A,H13B,H13C)
;
_atom_sites_solution_hydrogens     geom
_atom_sites_solution_primary       direct
_atom_sites_solution_secondary     ?
loop_
  _atom_site_label
  _atom_site_type_symbol
  _atom_site_fract_x
  _atom_site_fract_y
  _atom_site_fract_z
  _atom_site_U_iso_or_equiv
  _atom_site_adp_type
  _atom_site_occupancy
  _atom_site_site_symmetry_order
  _atom_site_calc_flag
  _atom_site_refinement_flags_posn
  _atom_site_refinement_flags_adp
  _atom_site_refinement_flags_occupancy
  _atom_site_disorder_assembly
  _atom_site_disorder_group
 O4 O 0.2581(2) 0.74029(7) 0.25776(7) 0.0496(3) Uani 1 1 d . . . . .
 O1 O -0.0380(2) 0.56997(8) 0.31697(7) 0.0521(3) Uani 1 1 d . . . . .
 C9 C 0.0811(3) 0.70027(10) 0.28005(10) 0.0453(4) Uani 1 1 d . . . . .
 O2 O -0.2617(3) 0.51508(9) 0.40507(9) 0.0693(4) Uani 1 1 d . . . . .
 C6 C 0.2123(3) 0.63338(9) 0.39860(10) 0.0460(4) Uani 1 1 d . . . . .
 O3 O -0.1082(2) 0.72107(9) 0.27814(10) 0.0703(4) Uani 1 1 d . . . . .
 C1 C 0.0516(3) 0.59744(10) 0.44289(10) 0.0496(4) Uani 1 1 d . . . . .
 C7 C 0.1562(3) 0.62039(10) 0.31412(9) 0.0454(4) Uani 1 1 d . . . . .
 C2 C 0.0541(4) 0.60142(13) 0.52312(12) 0.0657(6) Uani 1 1 d . . . . .
 H2 H -0.054524 0.576744 0.552879 0.079 Uiso 1 1 calc R . . . .
 C14 C 0.3406(3) 0.58038(12) 0.26751(11) 0.0541(4) Uani 1 1 d . . . . .
 H14A H 0.481003 0.605138 0.280831 0.065 Uiso 1 1 calc R . . . .
 H14B H 0.349317 0.525277 0.283091 0.065 Uiso 1 1 calc R . . . .
 C15 C 0.3124(3) 0.58372(11) 0.18023(11) 0.0528(4) Uani 1 1 d . . . . .
 C8 C -0.1043(3) 0.55622(10) 0.39140(10) 0.0506(4) Uani 1 1 d . . . . .
 C10 C 0.2415(3) 0.81824(10) 0.21772(10) 0.0503(4) Uani 1 1 d . . . . .
 C5 C 0.3850(4) 0.67468(12) 0.43222(12) 0.0582(5) Uani 1 1 d . . . . .
 H5 H 0.494940 0.698459 0.402322 0.070 Uiso 1 1 calc R . . . .
 C16 C 0.1200(4) 0.56039(13) 0.14372(12) 0.0618(5) Uani 1 1 d . . . . .
 H16 H 0.002914 0.540369 0.172908 0.074 Uiso 1 1 calc R . . . .
 C4 C 0.3881(5) 0.67928(14) 0.51238(13) 0.0713(6) Uani 1 1 d . . . . .
 H4 H 0.501986 0.706867 0.536827 0.086 Uiso 1 1 calc R . . . .
 C17 C 0.0984(5) 0.56633(17) 0.06392(14) 0.0755(6) Uani 1 1 d . . . . .
 H17 H -0.032663 0.550526 0.039916 0.091 Uiso 1 1 calc R . . . .
 C3 C 0.2247(5) 0.64354(14) 0.55670(12) 0.0752(7) Uani 1 1 d . . . . .
 H3 H 0.230216 0.648093 0.610346 0.090 Uiso 1 1 calc R . . . .
 C11 C 0.1080(5) 0.80740(16) 0.14413(13) 0.0747(6) Uani 1 1 d . . . . .
 H11A H 0.172546 0.765757 0.113676 0.112 Uiso 1 1 calc GR . . . .
 H11B H 0.109142 0.855800 0.114959 0.112 Uiso 1 1 calc GR . . . .
 H11C H -0.042355 0.793759 0.157091 0.112 Uiso 1 1 calc GR . . . .
 C12 C 0.4788(4) 0.83650(16) 0.19866(19) 0.0826(7) Uani 1 1 d . . . . .
 H12A H 0.561396 0.843604 0.245723 0.124 Uiso 1 1 calc GR . . . .
 H12B H 0.485690 0.884152 0.168422 0.124 Uiso 1 1 calc GR . . . .
 H12C H 0.541442 0.793467 0.169620 0.124 Uiso 1 1 calc GR . . . .
 C20 C 0.4845(4) 0.61201(16) 0.13539(12) 0.0723(6) Uani 1 1 d . . . . .
 H20 H 0.616861 0.627059 0.158982 0.087 Uiso 1 1 calc R . . . .
 C18 C 0.2704(6) 0.59550(17) 0.02060(13) 0.0828(7) Uani 1 1 d . . . . .
 H18 H 0.256116 0.599780 -0.032864 0.099 Uiso 1 1 calc R . . . .
 C19 C 0.4634(5) 0.6184(2) 0.05598(15) 0.0886(8) Uani 1 1 d . . . . .
 H19 H 0.580369 0.638170 0.026582 0.106 Uiso 1 1 calc R . . . .
 C13 C 0.1411(6) 0.87831(14) 0.27116(15) 0.0831(8) Uani 1 1 d . . . . .
 H13A H -0.013175 0.866266 0.278993 0.125 Uiso 1 1 calc GR . . . .
 H13B H 0.154892 0.930102 0.248728 0.125 Uiso 1 1 calc GR . . . .
 H13C H 0.217289 0.877053 0.320000 0.125 Uiso 1 1 calc GR . . . .

loop_
  _atom_site_aniso_label
  _atom_site_aniso_U_11
  _atom_site_aniso_U_22
  _atom_site_aniso_U_33
  _atom_site_aniso_U_23
  _atom_site_aniso_U_13
  _atom_site_aniso_U_12
 O4 0.0433(6) 0.0449(6) 0.0607(7) 0.0120(5) -0.0037(6) 0.0050(5)
 O1 0.0627(8) 0.0490(6) 0.0446(6) -0.0009(5) -0.0041(5) -0.0086(6)
 C9 0.0459(9) 0.0469(9) 0.0431(8) 0.0038(7) -0.0004(7) 0.0049(7)
 O2 0.0739(9) 0.0636(8) 0.0704(9) 0.0041(7) 0.0065(8) -0.0160(8)
 C6 0.0569(10) 0.0369(7) 0.0441(8) 0.0007(6) -0.0070(7) 0.0071(7)
 O3 0.0470(7) 0.0686(9) 0.0952(11) 0.0259(8) 0.0081(7) 0.0124(7)
 C1 0.0622(11) 0.0408(8) 0.0457(8) 0.0024(7) -0.0031(8) 0.0073(8)
 C7 0.0518(9) 0.0414(8) 0.0431(8) 0.0008(7) -0.0030(7) 0.0006(7)
 C2 0.0882(16) 0.0636(12) 0.0453(9) 0.0049(8) 0.0003(10) 0.0059(11)
 C14 0.0605(11) 0.0504(9) 0.0513(10) 0.0003(8) -0.0018(8) 0.0152(8)
 C15 0.0603(11) 0.0481(9) 0.0502(9) -0.0033(7) 0.0040(8) 0.0124(8)
 C8 0.0607(11) 0.0416(8) 0.0494(9) 0.0040(7) 0.0017(8) 0.0007(8)
 C10 0.0512(9) 0.0457(9) 0.0540(9) 0.0146(7) -0.0011(8) 0.0065(8)
 C5 0.0606(11) 0.0533(10) 0.0608(11) -0.0025(8) -0.0122(9) 0.0007(9)
 C16 0.0686(12) 0.0619(12) 0.0549(10) -0.0030(9) 0.0033(9) -0.0041(10)
 C4 0.0789(14) 0.0710(13) 0.0640(12) -0.0102(10) -0.0261(11) 0.0038(12)
 C17 0.0811(15) 0.0879(16) 0.0576(11) -0.0109(11) -0.0091(11) 0.0046(14)
 C3 0.1033(18) 0.0771(14) 0.0451(10) -0.0046(10) -0.0169(12) 0.0112(14)
 C11 0.0799(14) 0.0867(16) 0.0575(12) 0.0239(11) -0.0104(11) -0.0029(13)
 C12 0.0595(13) 0.0720(14) 0.116(2) 0.0300(14) 0.0050(13) -0.0063(11)
 C20 0.0612(12) 0.0942(17) 0.0616(12) -0.0053(11) 0.0106(10) 0.0052(12)
 C18 0.101(2) 0.1016(18) 0.0456(10) -0.0009(11) 0.0097(13) 0.0169(16)
 C19 0.0840(18) 0.123(2) 0.0586(12) 0.0025(14) 0.0222(13) 0.0034(16)
 C13 0.119(2) 0.0519(11) 0.0786(14) 0.0082(11) 0.0180(15) 0.0125(13)

_geom_special_details
;
 All esds (except the esd in the dihedral angle between two l.s. planes)
 are estimated using the full covariance matrix.  The cell esds are taken
 into account individually in the estimation of esds in distances, angles
 and torsion angles; correlations between esds in cell parameters are only
 used when they are defined by crystal symmetry.  An approximate (isotropic)
 treatment of cell esds is used for estimating esds involving l.s. planes.
;
loop_
  _geom_bond_atom_site_label_1
  _geom_bond_atom_site_label_2
  _geom_bond_distance
  _geom_bond_site_symmetry_2
  _geom_bond_publ_flag
 O4 C9 1.319(2) . ?
 O4 C10 1.490(2) . ?
 O1 C7 1.447(2) . ?
 O1 C8 1.366(2) . ?
 C9 O3 1.192(2) . ?
 C9 C7 1.539(2) . ?
 O2 C8 1.198(3) . ?
 C6 C1 1.374(3) . ?
 C6 C7 1.513(2) . ?
 C6 C5 1.380(3) . ?
 C1 C2 1.387(3) . ?
 C1 C8 1.468(3) . ?
 C7 C14 1.528(3) . ?
 C2 C3 1.377(4) . ?
 C14 C15 1.518(3) . ?
 C15 C16 1.376(3) . ?
 C15 C20 1.378(3) . ?
 C10 C11 1.515(3) . ?
 C10 C12 1.497(3) . ?
 C10 C13 1.498(3) . ?
 C5 C4 1.386(3) . ?
 C16 C17 1.388(3) . ?
 C4 C3 1.384(4) . ?
 C17 C18 1.369(4) . ?
 C20 C19 1.381(3) . ?
 C18 C19 1.368(5) . ?

loop_
  _geom_angle_atom_site_label_1
  _geom_angle_atom_site_label_2
  _geom_angle_atom_site_label_3
  _geom_angle
  _geom_angle_site_symmetry_1
  _geom_angle_site_symmetry_3
  _geom_angle_publ_flag
 C9 O4 C10 122.29(13) . . ?
 C8 O1 C7 111.61(13) . . ?
 O4 C9 C7 108.87(14) . . ?
 O3 C9 O4 127.77(16) . . ?
 O3 C9 C7 123.31(16) . . ?
 C1 C6 C7 108.39(15) . . ?
 C1 C6 C5 121.28(17) . . ?
 C5 C6 C7 130.30(17) . . ?
 C6 C1 C2 121.80(19) . . ?
 C6 C1 C8 108.80(15) . . ?
 C2 C1 C8 129.38(19) . . ?
 O1 C7 C9 106.95(14) . . ?
 O1 C7 C6 103.45(13) . . ?
 O1 C7 C14 110.14(14) . . ?
 C6 C7 C9 107.88(13) . . ?
 C6 C7 C14 114.18(15) . . ?
 C14 C7 C9 113.53(14) . . ?
 C3 C2 C1 117.0(2) . . ?
 C15 C14 C7 115.15(15) . . ?
 C16 C15 C14 122.60(18) . . ?
 C16 C15 C20 118.30(19) . . ?
 C20 C15 C14 119.10(19) . . ?
 O1 C8 C1 107.59(15) . . ?
 O2 C8 O1 121.00(17) . . ?
 O2 C8 C1 131.38(18) . . ?
 O4 C10 C11 108.53(16) . . ?
 O4 C10 C12 102.73(15) . . ?
 O4 C10 C13 109.82(15) . . ?
 C12 C10 C11 110.3(2) . . ?
 C12 C10 C13 112.4(2) . . ?
 C13 C10 C11 112.6(2) . . ?
 C6 C5 C4 117.3(2) . . ?
 C15 C16 C17 120.9(2) . . ?
 C3 C4 C5 121.2(2) . . ?
 C18 C17 C16 119.8(3) . . ?
 C2 C3 C4 121.46(19) . . ?
 C15 C20 C19 121.0(3) . . ?
 C19 C18 C17 120.0(2) . . ?
 C18 C19 C20 120.0(3) . . ?

_shelx_res_file
;
TITL mlm80_4 in P212121 #19
    mlm80_4.res
    created by SHELXL-2018/3 at 14:53:00 on 13-Jan-2020
REM reset to P212121 #19
CELL 1.54178 6.0173 16.885 17.2658 90 90 90
ZERR 4 0.0002 0.0005 0.0005 0 0 0
LATT -1
SYMM 0.5-X,-Y,0.5+Z
SYMM 0.5+X,0.5-Y,-Z
SYMM -X,0.5+Y,0.5-Z
SFAC C H O
UNIT 80 80 16

L.S. 20
PLAN  20
TEMP 23
BOND
fmap 2
acta
REM <olex2.extras>
REM <HklSrc "%.\\mlm80_4.hkl">
REM </olex2.extras>

WGHT    0.048500    0.138600
FVAR       0.70005
O4    3    0.258053    0.740294    0.257763    11.00000    0.04332    0.04492 =
         0.06068    0.01199   -0.00366    0.00503
O1    3   -0.037996    0.569972    0.316974    11.00000    0.06272    0.04902 =
         0.04457   -0.00088   -0.00409   -0.00865
C9    1    0.081058    0.700269    0.280049    11.00000    0.04595    0.04687 =
         0.04312    0.00380   -0.00045    0.00490
O2    3   -0.261730    0.515077    0.405070    11.00000    0.07391    0.06356 =
         0.07040    0.00408    0.00646   -0.01603
C6    1    0.212279    0.633380    0.398603    11.00000    0.05693    0.03693 =
         0.04409    0.00065   -0.00697    0.00713
O3    3   -0.108230    0.721066    0.278135    11.00000    0.04703    0.06858 =
         0.09525    0.02586    0.00809    0.01243
C1    1    0.051647    0.597443    0.442886    11.00000    0.06224    0.04082 =
         0.04565    0.00241   -0.00307    0.00733
C7    1    0.156180    0.620393    0.314122    11.00000    0.05181    0.04140 =
         0.04307    0.00079   -0.00295    0.00063
C2    1    0.054110    0.601416    0.523117    11.00000    0.08825    0.06361 =
         0.04527    0.00488    0.00031    0.00593
AFIX  43
H2    2   -0.054524    0.576744    0.552879    11.00000   -1.20000
AFIX   0
C14   1    0.340644    0.580384    0.267510    11.00000    0.06050    0.05040 =
         0.05135    0.00027   -0.00181    0.01516
AFIX  23
H14A  2    0.481003    0.605138    0.280831    11.00000   -1.20000
H14B  2    0.349317    0.525277    0.283091    11.00000   -1.20000
AFIX   0
C15   1    0.312375    0.583722    0.180228    11.00000    0.06028    0.04805 =
         0.05016   -0.00334    0.00405    0.01238
C8    1   -0.104342    0.556224    0.391404    11.00000    0.06075    0.04159 =
         0.04943    0.00396    0.00168    0.00067
C10   1    0.241539    0.818243    0.217724    11.00000    0.05121    0.04573 =
         0.05401    0.01457   -0.00110    0.00649
C5    1    0.385043    0.674680    0.432216    11.00000    0.06061    0.05328 =
         0.06085   -0.00251   -0.01225    0.00071
AFIX  43
H5    2    0.494940    0.698459    0.402322    11.00000   -1.20000
AFIX   0
C16   1    0.120027    0.560391    0.143718    11.00000    0.06861    0.06195 =
         0.05488   -0.00303    0.00327   -0.00412
AFIX  43
H16   2    0.002914    0.540369    0.172908    11.00000   -1.20000
AFIX   0
C4    1    0.388089    0.679277    0.512380    11.00000    0.07889    0.07105 =
         0.06397   -0.01015   -0.02606    0.00382
AFIX  43
H4    2    0.501986    0.706867    0.536827    11.00000   -1.20000
AFIX   0
C17   1    0.098403    0.566330    0.063916    11.00000    0.08109    0.08788 =
         0.05761   -0.01093   -0.00909    0.00457
AFIX  43
H17   2   -0.032663    0.550526    0.039916    11.00000   -1.20000
AFIX   0
C3    1    0.224663    0.643541    0.556701    11.00000    0.10329    0.07711 =
         0.04507   -0.00464   -0.01687    0.01116
AFIX  43
H3    2    0.230216    0.648093    0.610346    11.00000   -1.20000
AFIX   0
C11   1    0.107992    0.807397    0.144125    11.00000    0.07989    0.08669 =
         0.05752    0.02387   -0.01038   -0.00287
AFIX 137
H11A  2    0.172546    0.765757    0.113676    11.00000   -1.50000
H11B  2    0.109142    0.855800    0.114959    11.00000   -1.50000
H11C  2   -0.042355    0.793759    0.157091    11.00000   -1.50000
AFIX   0
C12   1    0.478799    0.836505    0.198663    11.00000    0.05953    0.07198 =
         0.11622    0.02997    0.00501   -0.00631
AFIX 137
H12A  2    0.561396    0.843604    0.245723    11.00000   -1.50000
H12B  2    0.485690    0.884152    0.168422    11.00000   -1.50000
H12C  2    0.541442    0.793467    0.169620    11.00000   -1.50000
AFIX   0
C20   1    0.484487    0.612013    0.135393    11.00000    0.06121    0.09422 =
         0.06161   -0.00531    0.01064    0.00522
AFIX  43
H20   2    0.616861    0.627059    0.158982    11.00000   -1.20000
AFIX   0
C18   1    0.270442    0.595504    0.020604    11.00000    0.10119    0.10159 =
         0.04556   -0.00095    0.00973    0.01688
AFIX  43
H18   2    0.256116    0.599780   -0.032864    11.00000   -1.20000
AFIX   0
C19   1    0.463403    0.618361    0.055982    11.00000    0.08403    0.12308 =
         0.05862    0.00247    0.02224    0.00339
AFIX  43
H19   2    0.580369    0.638170    0.026582    11.00000   -1.20000
AFIX   0
C13   1    0.141116    0.878312    0.271161    11.00000    0.11879    0.05189 =
         0.07863    0.00822    0.01801    0.01254
AFIX 137
H13A  2   -0.013175    0.866266    0.278993    11.00000   -1.50000
H13B  2    0.154892    0.930102    0.248728    11.00000   -1.50000
H13C  2    0.217289    0.877053    0.320000    11.00000   -1.50000
AFIX   0
HKLF 4


REM  mlm80_4 in P212121 #19
REM wR2 = 0.0898, GooF = S = 1.058, Restrained GooF = 1.058 for all data
REM R1 = 0.0343 for 3157 Fo > 4sig(Fo) and 0.0355 for all 3280 data
REM 220 parameters refined using 0 restraints

END

WGHT      0.0488      0.1376

REM Highest difference peak  0.118,  deepest hole -0.126,  1-sigma level  0.023
Q1    1   0.2038  0.6335  0.3579  11.00000  0.05    0.12
Q2    1   0.3184  0.5823  0.2240  11.00000  0.05    0.11
Q3    1   0.0794  0.5811  0.4793  11.00000  0.05    0.10
Q4    1   0.1281  0.6573  0.2955  11.00000  0.05    0.10
Q5    1  -0.0172  0.7571  0.2990  11.00000  0.05    0.09
Q6    1   0.6007  0.8007  0.2266  11.00000  0.05    0.09
Q7    1  -0.0233  0.5818  0.4250  11.00000  0.05    0.09
Q8    1   0.4581  0.7224  0.3606  11.00000  0.05    0.08
Q9    1   0.2699  0.6026  0.2963  11.00000  0.05    0.08
Q10   1   0.1384  0.5833  0.4399  11.00000  0.05    0.08
Q11   1   0.2967  0.6541 -0.0982  11.00000  0.05    0.08
Q12   1   0.2952  0.8783  0.2947  11.00000  0.05    0.08
Q13   1   0.1703  0.8060  0.1904  11.00000  0.05    0.07
Q14   1  -0.0073  0.8471  0.1785  11.00000  0.05    0.07
Q15   1  -0.0931  0.8130  0.0614  11.00000  0.05    0.07
Q16   1  -0.2444  0.5422  0.4386  11.00000  0.05    0.07
Q17   1   0.0122  0.7593  0.1336  11.00000  0.05    0.07
Q18   1   0.5119  0.6003  0.0986  11.00000  0.05    0.07
Q19   1   0.4952  0.9033  0.1802  11.00000  0.05    0.07
Q20   1   0.2232  0.7805  0.2415  11.00000  0.05    0.07
;
_shelx_res_checksum                40315
_shelx_hkl_file
;
   3   0   0    0.25    0.21
   4   0   0   17.15    1.34
   4   0   0   18.95    1.12
   4   0   0   15.73    1.21
   4   0   0   17.87    1.08
   4   0   0   18.03    1.21
   5   0   0   -0.17    0.39
   5   0   0   -0.57    0.63
   5   0   0    0.43    0.51
   6   0   0   57.67    2.65
   6   0   0   57.46    2.76
   0   1   0    0.06    0.02
   2   1   0    1.60    0.23
   2  -1   0    1.82    0.23
   3  -1   0   79.84    3.57
   3   1   0   79.05    3.54
   4  -1   0   19.62    1.17
   4   1   0   15.75    1.30
   4  -1   0   16.61    1.22
   4   1   0   19.44    1.26
   4   1   0   19.81    1.36
   4   1   0   18.10    1.15
   4  -1   0   17.90    1.31
   4  -1   0   19.31    1.17
  -4  -1   0   19.29    1.15
   4  -1   0   18.40    1.09
   5  -1   0   21.55    1.56
   5   1   0   20.22    1.46
   5  -1   0   19.77    1.29
   5   1   0   17.92    1.34
   5  -1   0   21.11    1.22
   5   1   0   18.21    1.17
   5  -1   0   20.57    1.15
   6   1   0    1.84    0.54
   6  -1   0    1.92    0.51
   6  -1   0    2.28    0.40
   0  -2   0   15.68    0.69
   0   2   0   15.57    0.69
  -1   2   0  370.86   16.02
   2  -2   0   19.41    0.94
  -2  -2   0   19.41    0.91
   3  -2   0  163.44    7.11
  -3  -2   0  159.83    7.07
   4  -2   0    7.34    0.73
   4   2   0    7.41    1.09
   4  -2   0    8.78    0.80
   4   2   0    8.56    1.10
   4  -2   0    7.32    0.85
   4  -2   0    8.03    0.88
   4   2   0    8.29    0.93
   4  -2   0    8.29    1.01
   5  -2   0    8.82    0.87
   5   2   0    7.59    1.07
   5  -2   0    8.25    0.89
   5   2   0    9.11    1.23
   5  -2   0    9.84    0.79
   6  -2   0   37.36    1.89
   6  -2   0   36.81    1.80
   7  -2   0    2.83    0.64
  -2  -3   0  248.39   10.58
   2  -3   0  240.05   10.62
  -3  -3   0   15.23    0.80
   3  -3   0   15.42    0.89
   4   3   0    1.32    0.64
   4  -3   0    1.21    0.42
   4  -3   0    0.86    0.47
   4   3   0    1.45    0.41
   4   3   0    1.51    0.50
   4  -3   0    1.40    0.38
   4  -3   0    1.12    0.45
   4  -3   0    1.17    0.52
   5  -3   0   22.75    1.29
   5   3   0   23.37    1.40
   5  -3   0   25.31    1.35
   5   3   0   25.14    1.67
   5  -3   0   21.87    1.37
   6  -3   0   13.79    0.96
   6  -3   0   13.84    0.88
   6  -3   0   13.97    1.07
   7  -3   0    0.31    0.32
   7  -3   0    0.21    0.29
   2  -4   0  507.41   21.98
  -3  -4   0   48.06    2.20
   3  -4   0   49.55    2.31
   4   4   0    0.03    0.32
   4   4   0    0.32    0.35
   4  -4   0   -0.31    0.40
   4   4   0   -0.09    0.64
   4  -4   0    0.63    0.43
   4  -4   0    1.02    0.57
   4  -4   0    0.12    0.31
   4  -4   0   -0.22    0.45
   4   4   0   -0.03    0.45
   5  -4   0   88.92    4.10
   5   4   0   87.22    4.27
   5  -4   0   92.59    4.12
   5   4   0   94.17    4.10
   5  -4   0   88.85    4.16
   5   4   0   91.01    4.12
   6  -4   0   68.91    3.09
   6  -4   0   69.53    3.14
   6  -4   0   64.98    3.12
   7  -4   0    0.35    0.27
   7  -4   0   -0.33    0.29
   0  -5   0    0.06    0.08
   2  -5   0  314.63   13.69
   3  -5   0   70.60    3.29
  -3  -5   0   71.49    3.14
   4  -5   0   42.42    2.13
   4   5   0   44.88    2.11
   4   5   0   42.53    2.38
   4   5   0   47.89    2.14
   4  -5   0   45.77    2.43
   4  -5   0   42.51    2.20
   4  -5   0   45.30    2.18
   4  -5   0   42.35    2.16
   4   5   0   47.56    2.21
   5   5   0    5.38    0.72
   5   5   0    6.04    0.65
   5  -5   0    5.90    0.78
   5  -5   0    5.34    0.68
   5   5   0    4.47    0.86
   5  -5   0    5.51    0.75
   6  -5   0    8.03    0.73
   6  -5   0    7.18    0.82
   6  -5   0    7.74    0.65
   7  -5   0    1.53    0.29
   7  -5   0    2.25    0.34
  -2  -6   0  141.18    6.02
   2  -6   0  135.75    6.12
   3  -6   0  104.39    4.88
   3  -6   0  109.14    4.91
   3   6   0  110.12    4.91
   3   6   0  110.43    4.87
   3  -6   0  103.34    4.93
   3  -6   0  117.08    4.99
   3   6   0  107.84    5.03
   3   6   0  116.66    4.88
   4   6   0    1.19    0.34
   4   6   0    0.71    0.68
   4  -6   0    1.37    0.40
   4  -6   0    1.65    0.39
   4  -6   0    2.62    0.47
   4   6   0    1.92    0.51
   5   6   0   59.72    2.96
   5   6   0   60.67    3.23
   5   6   0   68.05    3.01
   5  -6   0   66.99    3.01
   5  -6   0   65.20    3.05
   5  -6   0   67.21    3.05
   5   6   0   65.17    3.07
   6  -6   0    2.37    0.50
   6  -6   0    3.30    0.53
   6  -6   0    2.75    0.56
   7  -6   0    3.46    0.64
   1  -7   0   78.86    3.49
  -1  -7   0   77.44    3.43
   2  -7   0   76.24    3.41
  -2  -7   0   73.39    3.28
   3   7   0   41.68    2.27
   3   7   0   44.91    2.05
   3   7   0   44.02    2.10
   3   7   0   44.04    2.02
   3  -7   0   41.17    2.10
   3  -7   0   40.62    2.06
   3  -7   0   42.77    2.09
   3  -7   0   46.27    2.20
   3  -7   0   44.14    2.04
   4   7   0   12.52    0.83
   4   7   0   12.70    1.01
   4   7   0   11.41    1.34
   4   7   0   11.26    0.79
   4  -7   0   13.51    0.95
   4  -7   0   12.05    0.89
   4  -7   0   10.93    0.84
   4  -7   0   11.41    0.85
   5  -7   0    1.08    0.47
   5  -7   0    1.25    0.37
   5   7   0    0.73    0.31
   5   7   0    0.84    0.34
   5   7   0    1.64    0.79
   5  -7   0    1.01    0.38
   5   7   0    1.40    0.55
   6  -7   0    5.96    0.78
   6  -7   0    5.46    0.56
   6  -7   0    6.24    0.58
   6   7   0    4.80    0.58
   0  -8   0  116.30    5.11
  -1  -8   0  135.13    6.01
   1  -8   0  140.60    6.08
   2  -8   0  521.28   20.18
  -2  -8   0  405.36   20.11
   3   8   0    4.98    0.71
   3  -8   0    6.32    0.64
   3  -8   0    5.04    0.87
  -3   8   0    3.95    0.58
   3  -8   0    4.44    0.68
   3   8   0    4.89    0.54
   3   8   0    4.38    0.53
   3   8   0    7.11    1.03
   4   8   0  192.70    8.92
   4  -8   0  208.65    8.80
   4   8   0  205.75    8.78
   4  -8   0  192.39    8.73
   4   8   0  211.35    8.75
  -4   8   0  178.72    8.68
   4  -8   0  202.07    8.78
   4   8   0  198.30    8.71
   5   8   0   91.16    4.22
   5  -8   0   94.97    4.21
   5   8   0   82.12    4.12
   5  -8   0   92.56    4.16
   5  -8   0   98.90    4.19
   6  -8   0    7.02    0.59
   6  -8   0    7.88    0.79
   6  -8   0    7.20    0.61
   6   8   0    4.71    0.92
   0  -9   0    4.61    0.42
  -2   9   0   97.56    4.44
   2   9   0  106.15    4.47
   2   9   0  100.88    4.48
   2  -9   0   95.77    4.49
   2  -9   0  100.24    4.57
   2   9   0   97.86    4.58
   2   9   0  105.06    4.49
   3   9   0    2.81    0.43
  -3   9   0    3.46    0.51
   3  -9   0    2.14    0.42
   3  -9   0    2.46    0.54
   3   9   0    2.46    0.70
   3  -9   0    2.35    0.47
   3   9   0    2.73    0.46
   3  -9   0    2.02    0.77
   3   9   0    1.61    0.31
   4   9   0  129.54    6.34
   4  -9   0  147.82    6.18
   4  -9   0  145.33    6.21
   4  -9   0  136.66    6.13
  -4   9   0  132.08    6.09
   4   9   0  139.81    6.19
   4   9   0  136.10    6.11
   5   9   0   66.92    3.14
   5  -9   0   67.84    3.06
   5   9   0   63.94    3.37
   5   9   0   61.54    3.03
   5  -9   0   70.45    3.09
   5   9   0   66.05    3.06
   5  -9   0   68.70    3.15
   6   9   0    0.53    0.54
   6   9   0    0.13    0.36
   6  -9   0    0.39    0.25
   6  -9   0    0.36    0.24
   0 -10   0  152.83    6.84
   0  10   0  158.03    6.84
   1  10   0   31.46    1.60
   1 -10   0   32.71    1.59
  -1  10   0   30.26    1.49
   1  10   0   32.85    1.53
   1  10   0   30.03    1.51
  -1 -10   0   28.65    1.50
   2 -10   0   50.14    2.37
   2  10   0   52.58    2.38
   2  10   0   55.17    2.37
   2  10   0   50.12    2.52
   2 -10   0   48.57    2.51
   2  10   0   52.99    2.40
   2 -10   0   48.47    2.41
  -2  10   0   51.20    2.34
  -3  10   0  363.38   16.48
   3  10   0  395.24   16.53
   3 -10   0  362.74   16.61
   3  10   0  391.36   16.55
   3 -10   0  389.70   16.56
   3  10   0  362.84   16.67
   3  10   0  392.40   16.50
  -4  10   0    7.46    0.63
   4  10   0    6.74    0.60
   4 -10   0    7.47    0.71
   4 -10   0    8.02    0.68
   4  10   0    6.35    0.68
   4 -10   0    7.33    0.85
   4  10   0    6.71    1.27
   4  10   0    6.85    0.89
   5 -10   0    4.68    0.56
   5  10   0    3.01    0.54
   5  10   0    4.53    0.60
   5  10   0    3.99    0.51
   5  10   0    3.48    0.84
   5 -10   0    5.30    0.74
   5 -10   0    5.43    0.56
   6  10   0    0.31    0.53
   6 -10   0   -0.20    0.39
   6  10   0   -0.01    0.33
   6 -10   0    0.24    0.23
   6 -10   0    0.03    0.22
   0  11   0    0.03    0.27
   0  11   0    0.10    0.28
   1  11   0    2.73    0.37
   2  11   0  286.46   11.58
   2  11   0  259.72   11.70
   2  11   0  270.76   11.59
  -2  11   0  262.60   11.55
   2 -11   0  246.97   11.74
   2 -11   0  267.35   11.56
   2 -11   0  262.02   11.61
   2  11   0  266.66   11.60
   3  11   0  409.79   17.32
   3  11   0  417.58   17.37
   3  11   0  376.40   17.49
   3 -11   0  396.43   17.38
  -3  11   0  379.30   17.29
   3 -11   0  390.79   17.31
   3  11   0  393.14   17.34
   3 -11   0  424.60   17.34
   4  11   0    0.35    0.30
   4  11   0    0.72    0.45
  -4  11   0    0.08    0.28
   4  11   0    0.13    0.66
   4 -11   0    0.57    0.30
   4 -11   0    0.36    0.35
   4  11   0    0.24    0.26
   4 -11   0    0.66    0.44
   5 -11   0   20.89    1.07
   5 -11   0   21.70    1.21
   5 -11   0   22.21    1.09
   5  11   0   18.67    1.66
   5  11   0   19.26    1.09
   5  11   0   18.90    1.24
   5  11   0   17.46    1.05
   6 -11   0   11.43    0.63
   6  11   0    9.83    0.80
   6 -11   0    9.64    0.78
   6 -11   0   10.81    0.62
   0  12   0   39.39    1.92
   0  12   0   42.57    1.97
   0  12   0   41.64    1.97
   0 -12   0   38.47    2.13
   1  12   0  274.86   11.64
   1  12   0  271.41   11.55
   1 -12   0  251.60   11.56
  -1  12   0  251.44   11.51
   1  12   0  271.99   11.56
  -1  12   0  267.40   11.55
   1 -12   0  248.63   11.68
   1  12   0  280.33   11.54
   2  12   0   29.10    1.40
   2  12   0   27.06    1.42
  -2  12   0   25.20    1.34
   2  12   0   27.75    1.37
   2 -12   0   25.23    1.35
   2 -12   0   25.98    1.45
   3  12   0   29.86    1.95
   3 -12   0   34.05    1.62
  -3  12   0   33.38    1.61
   3  12   0   33.13    1.73
   3 -12   0   32.64    1.68
   3  12   0   32.55    1.64
   3 -12   0   32.76    1.72
   3  12   0   32.71    1.63
   4  12   0   44.87    2.23
   4 -12   0   49.60    2.21
   4  12   0   44.99    2.38
  -4  12   0   45.79    2.18
   4  12   0   47.11    2.59
   5 -12   0    1.56    0.41
   5  12   0    2.27    0.34
   5  12   0    1.76    0.30
   5  12   0    2.31    0.96
   5 -12   0    2.87    0.44
   5  12   0    1.64    0.50
   5 -12   0    2.60    0.46
   0  13   0    0.52    0.35
   0  13   0    0.50    0.41
   1  13   0   40.25    1.85
   1  13   0   37.75    1.99
   1  13   0   38.82    1.89
  -1  13   0   38.39    1.89
   2  13   0   51.92    2.41
   2  13   0   52.24    2.35
   2  13   0   49.31    2.37
   2  13   0   50.91    2.57
  -2  13   0   50.07    2.36
   2 -13   0   46.78    2.41
   3  13   0  121.44    6.10
  -3  13   0  123.50    5.57
   3 -13   0  129.08    5.56
   3  13   0  131.16    5.65
   3 -13   0  124.68    5.65
   3  13   0  121.04    5.59
   3  13   0  128.06    5.58
   4 -13   0   33.90    1.49
  -4  13   0   27.56    1.50
   4 -13   0   30.63    1.49
   4 -13   0   30.16    1.61
   4  13   0   32.37    1.62
   4  13   0   28.40    1.90
   4  13   0   29.41    1.49
   4  13   0   28.40    1.51
   5  13   0    3.24    0.54
   5  13   0    3.86    0.67
   5  13   0    2.82    0.86
   5 -13   0    3.00    0.49
   5 -13   0    3.15    0.47
   0  14   0   -0.11    0.30
   0  14   0    0.27    0.36
  -1  14   0    2.89    0.43
   1  14   0    3.35    0.52
   1  14   0    2.74    0.50
  -1  14   0    2.71    0.58
   1  14   0    3.40    0.44
   1 -14   0    3.56    0.55
   2  14   0    0.26    0.28
  -2  14   0   -0.05    0.30
   2  14   0    0.46    0.37
   2  14   0    0.11    0.50
   2 -14   0    0.06    0.41
   2  14   0   -0.14    0.32
  -3  14   0  102.14    4.64
   3  14   0  103.11    4.68
   3 -14   0   89.31    4.42
   3  14   0  101.28    4.54
   3  14   0   97.60    4.46
   4  14   0    4.56    0.52
   4 -14   0    6.05    0.54
   4  14   0    4.68    0.80
   4  14   0    5.81    0.74
   4 -14   0    5.22    0.71
   4  14   0    5.20    0.54
  -4  14   0    4.43    0.68
   5  14   0    0.14    0.24
   5 -14   0    0.12    0.33
   5  14   0   -0.10    0.22
   5 -14   0    0.51    0.24
   5  14   0    0.13    0.41
   0  15   0   -0.12    0.33
   1  15   0    2.65    0.45
   1 -15   0    3.47    0.58
   1  15   0    3.75    0.54
  -1  15   0    2.52    0.44
   1  15   0    1.95    0.47
  -1  15   0    2.71    0.43
  -2  15   0   31.91    1.67
   2  15   0   34.08    1.69
   2  15   0   34.51    1.62
   2 -15   0   30.24    1.71
   2  15   0   31.71    1.75
   2  15   0   33.74    1.85
   3  15   0    6.12    0.99
  -3  15   0    4.60    0.64
   3  15   0    4.89    0.69
   3 -15   0    4.43    0.57
   3  15   0    5.02    0.56
   3  15   0    5.00    0.55
   4  15   0    9.02    0.66
   4  15   0    8.30    1.28
  -4  15   0    8.87    0.85
   4  15   0    8.08    0.63
   4 -15   0    9.29    0.80
   4  15   0    7.63    0.80
   5 -15   0    4.73    0.57
   5  15   0    4.46    0.53
   5  15   0    4.24    0.72
   5  15   0    3.68    0.53
   0  16   0  111.44    5.14
   0  16   0  119.04    5.24
   1  16   0    0.95    0.37
   2  16   0   13.81    0.94
   2  16   0   12.98    0.83
   2 -16   0   11.95    1.01
   2  16   0   12.28    0.89
  -2  16   0   12.90    0.92
   2  16   0   12.84    1.10
   3 -16   0    6.14    0.72
   3  16   0    3.67    0.55
  -3  16   0    4.50    0.67
   3  16   0    4.83    0.95
   3  16   0    3.96    0.52
   3  16   0    3.92    0.65
   4  16   0    1.17    0.38
   4  16   0    0.15    0.24
   4 -16   0   -0.09    0.35
   4  16   0    0.26    0.64
   4  16   0    0.42    0.25
   0  17   0   -0.10    0.43
   0  17   0    0.52    0.39
  -1  17   0    3.41    0.72
   1  17   0    5.24    0.66
   1  17   0    4.71    0.83
   2 -17   0    7.13    0.87
  -2  17   0    6.97    0.76
   2  17   0    7.65    0.75
   2  17   0    6.74    0.60
   2  17   0    5.90    0.91
   3  17   0    0.07    0.67
   3  17   0   -0.18    0.35
   3  17   0    0.40    0.29
   3  17   0    0.12    0.26
  -3  17   0    0.32    0.39
   4  17   0    1.53    0.37
   4  17   0    1.35    0.26
   4 -17   0    1.61    0.40
   0  18   0    1.17    0.41
   0  18   0    0.48    0.41
  -1  18   0    6.82    0.79
   1  18   0    7.30    0.76
   1  18   0    6.82    0.83
   2  18   0   29.90    1.50
  -2  18   0   28.60    1.60
   2  18   0   29.21    1.65
  -3  18   0   -0.16    0.47
   3  18   0    0.52    0.52
   3 -18   0   -0.21    0.46
   3  18   0    0.55    0.33
   0  19   0    0.25    0.41
   0  19   0   -0.20    0.49
   1  19   0   15.42    1.03
  -2 -19   0    1.48    0.42
   2  19   0    1.92    0.51
  -2  19   0    1.36    0.44
   2  19   0    1.21    0.36
   0  20   0    8.68    0.88
  -1  20   0   15.59    1.05
   1  20   0   13.60    1.05
   0   0  -1    0.05    0.02
   2   0   1  333.64   13.91
   2   0  -1  308.52   13.93
   3   0  -1  177.95    7.78
   3   0   1  177.70    7.79
   4   0   1   42.41    2.24
   4   0  -1   42.20    2.14
   4   0  -1   44.50    2.15
   4   0   1   44.21    2.12
   4   0  -1   42.14    2.25
   4   0  -1   45.74    2.27
   4   0   1   46.69    2.15
   4   0  -1   48.85    2.20
   5   0   1  222.38    9.62
   5   0   1  218.34    9.61
   5   0  -1  232.46    9.74
   5   0   1  212.36    9.69
   5   0  -1  219.20    9.64
   5   0  -1  214.60    9.73
   6   0  -1  108.51    4.87
   6   0   1  108.94    4.84
   6   0   1  110.43    4.92
   6   0  -1  109.30    4.96
   2  -1   1  367.46   16.04
   2   1  -1  373.26   16.01
   2  -1  -1  369.00   16.03
   2   1   1  371.14   16.02
   3   1  -1  221.81    9.66
   3  -1   1  220.58    9.70
   3  -1  -1  223.42    9.69
   4  -1   1   21.41    1.37
   4   1  -1   22.76    1.44
   4   1  -1   20.41    1.43
   4   1  -1   23.06    1.28
   4   1  -1   20.26    1.29
  -4  -1  -1   24.37    1.30
   4  -1   1   24.46    1.28
   4  -1   1   23.51    1.23
   4  -1   1   24.11    1.33
   4  -1  -1   22.15    1.26
   4   1   1   22.69    1.27
   4  -1  -1   24.39    1.37
   4  -1  -1   22.20    1.38
   4   1   1   18.76    1.48
   4  -1  -1   25.51    1.40
   4  -1  -1   24.91    1.45
   4  -1  -1   23.71    1.33
   4   1   1   22.87    1.29
   5   1  -1   48.64    2.31
   5  -1   1   47.35    2.36
   5   1  -1   47.40    2.30
   5   1  -1   46.58    2.43
   5   1  -1   48.52    2.46
   5  -1   1   48.86    2.26
   5  -1   1   48.79    2.28
   5  -1  -1   48.28    2.29
   5   1   1   46.90    2.26
   5  -1  -1   47.51    2.41
   5  -1  -1   48.92    2.41
   5   1   1   45.99    2.39
   6  -1   1    6.52    0.85
   6  -1   1    7.31    0.67
   6   1  -1    5.99    0.93
   6  -1  -1    7.52    0.90
   6  -1  -1    6.50    0.75
  -1   2   1  234.89   11.33
  -1  -2  -1  277.70   11.34
   1  -2   1  279.19   11.35
  -1  -2  -1  273.22   11.33
   1  -2  -1  255.70   11.34
  -1   2  -1  252.35   11.35
   2  -2   1  108.39    4.87
  -2  -2  -1  115.09    4.85
   2  -2  -1  108.82    4.86
   3  -2   1  228.11    9.94
  -3  -2  -1  228.67    9.91
   3  -2  -1  229.52    9.93
  -3  -2   1  222.33    9.89
   4   2  -1   55.10    2.70
   4  -2   1   57.46    2.65
   4  -2   1   53.75    2.53
   4   2  -1   57.67    2.58
   4  -2   1   50.92    2.60
  -4  -2  -1   54.60    2.58
   4  -2   1   57.18    2.56
   4   2  -1   47.35    2.71
   4  -2  -1   57.49    2.60
   4  -2  -1   49.84    2.64
   4  -2  -1   52.39    2.55
   4  -2  -1   56.45    2.65
   4  -2  -1   60.11    2.67
   5   2  -1   13.19    0.99
   5  -2   1   11.86    0.97
   5   2  -1   10.25    1.19
   5  -2   1   12.38    0.85
   5  -2   1   13.30    0.94
   5   2  -1   12.22    1.23
   5  -2  -1   13.46    1.03
   5  -2  -1   11.10    1.04
   5  -2  -1   11.73    1.03
   5  -2  -1   12.76    0.90
   6  -2   1    4.66    0.58
   6  -2   1    4.15    0.54
   6  -2   1    4.32    0.58
   6  -2  -1    4.31    0.74
   6  -2  -1    4.86    0.66
   7  -2  -1    0.67    0.43
   0  -3  -1    2.89    0.17
   0   3   1    3.09    0.17
   0   3  -1    2.72    0.16
   1   3   1  603.13   26.04
  -2  -3  -1   87.74    3.59
   2  -3   1   83.90    3.63
  -2  -3   1   71.27    3.58
   2  -3  -1   81.47    3.63
  -2  -3   1   84.51    3.57
  -3  -3  -1  233.65   10.14
   3  -3   1  235.93   10.20
   3  -3  -1  233.51   10.20
  -3  -3   1  228.48   10.12
   4   3  -1    6.25    0.80
   4  -3   1    5.62    0.68
   4   3  -1    5.27    0.95
   4   3  -1    4.78    0.71
   4  -3   1    7.31    0.86
   4  -3   1    5.89    0.62
   4   3  -1    3.91    0.78
   4  -3   1    5.05    0.72
   4  -3  -1    5.84    0.80
   4   3   1    6.46    0.71
   4  -3  -1    5.81    0.90
   4  -3  -1    4.31    0.80
   4  -3  -1    5.82    0.66
   4  -3  -1    4.95    0.79
   4   3   1    5.52    0.85
   4   3   1    6.21    0.73
   4   3   1    5.98    0.93
   5  -3   1  195.41    8.16
   5  -3   1  189.47    8.14
   5   3  -1  192.02    8.15
   5   3  -1  156.62    8.30
   5  -3   1  187.97    8.20
   5   3  -1  184.70    8.28
   5  -3  -1  178.21    8.23
   5  -3  -1  188.65    8.16
   5  -3  -1  193.86    8.17
   5  -3  -1  183.50    8.18
   6  -3   1    9.99    0.85
   6  -3   1   11.20    0.75
   6  -3   1   10.08    0.83
   6  -3  -1   11.42    0.81
   6  -3  -1   10.37    0.87
   7  -3   1    8.90    0.74
   7  -3   1    7.70    0.66
   7  -3  -1   10.97    0.77
   7  -3  -1    9.21    0.70
  -2  -4  -1  368.73   15.62
   2  -4   1  378.98   15.68
   2  -4  -1  368.64   15.67
  -2  -4   1  324.26   15.62
  -2  -4   1  364.99   15.59
   3  -4   1  228.36    9.82
  -3  -4  -1  221.28    9.60
   3  -4  -1  219.36    9.69
  -3  -4   1  213.45    9.57
   4  -4   1   48.01    2.47
   4   4  -1   49.70    2.28
   4  -4   1   46.80    2.29
   4   4  -1   52.64    2.34
   4  -4   1   45.86    2.27
   4   4  -1   48.85    2.28
   4  -4   1   45.62    2.32
   4   4  -1   48.50    2.49
   4   4   1   45.44    2.54
   4   4   1   49.79    2.28
   4   4   1   50.07    2.37
   4   4   1   51.13    2.29
   4  -4  -1   48.80    2.34
   4  -4  -1   45.39    2.28
   4  -4  -1   48.22    2.49
   4  -4  -1   51.41    2.34
   4  -4  -1   43.94    2.36
   5   4  -1    5.22    1.13
   5  -4   1    8.71    0.73
   5  -4   1    7.50    0.78
   5   4  -1    6.77    0.83
   5  -4   1    8.59    0.79
   5   4  -1    6.04    0.80
   5  -4  -1    7.70    0.86
   5   4   1    7.75    0.85
   5  -4  -1    7.49    0.76
   5  -4  -1    6.98    0.84
   6  -4   1   28.76    1.56
   6  -4   1   32.05    1.59
   6  -4   1   33.27    1.54
   6  -4  -1   31.94    1.57
   6  -4  -1   28.53    1.74
   6  -4  -1   30.80    1.62
   7  -4   1   10.82    0.68
   7  -4   1    9.36    0.72
   7  -4  -1   11.53    0.75
   7  -4  -1   10.11    0.70
   0  -5   1  226.17   10.21
   0  -5  -1  245.85   10.24
   2  -5   1  310.54   13.59
  -2  -5  -1  313.44   13.51
   2  -5  -1  313.02   13.59
   3  -5   1  307.83   13.26
   3  -5   1  312.90   13.25
  -3  -5  -1  303.76   13.13
   3  -5  -1  296.42   13.24
   3  -5  -1  292.70   13.28
   4   5  -1   43.06    2.00
   4  -5   1   39.33    1.97
   4   5  -1   39.87    1.91
   4  -5   1   38.04    1.95
   4   5  -1   38.95    2.19
   4  -5   1   37.82    1.91
   4  -5   1   38.62    2.22
   4   5  -1   42.34    1.92
   4  -5  -1   38.24    2.02
   4  -5  -1   40.23    1.99
   4  -5  -1   38.45    1.94
   4   5   1   38.85    2.04
   4   5   1   39.66    1.91
   4  -5  -1   40.12    1.96
   4   5   1   42.62    1.93
   4  -5  -1   39.43    2.26
   4   5   1   39.08    2.28
   5  -5   1   25.24    1.41
   5   5  -1   24.70    1.66
   5  -5   1   25.62    1.35
   5   5  -1   26.81    1.38
   5  -5   1   25.44    1.41
   5   5  -1   24.27    1.44
   5   5   1   23.12    1.34
   5  -5  -1   23.74    1.39
   5  -5  -1   24.85    1.44
   5   5   1   26.67    1.53
   5  -5  -1   25.14    1.38
   5  -5  -1   25.20    1.45
   5   5   1   26.72    1.39
   6   5  -1   16.22    1.18
   6  -5   1   16.67    1.01
   6  -5   1   17.55    0.97
   6  -5   1   17.30    1.05
   6  -5  -1   19.42    1.02
   6  -5  -1   16.30    1.05
   6  -5  -1   17.43    1.14
   7  -5   1    1.23    0.28
   7  -5   1    1.65    0.33
   7  -5  -1    1.22    0.32
   7  -5  -1    1.28    0.29
   1  -6   1  714.11   30.91
   1  -6  -1  716.13   30.91
  -2  -6  -1   87.59    3.84
   2  -6   1   87.42    3.94
   2  -6  -1   87.94    3.94
   3   6  -1  137.22    5.72
  -3  -6  -1  136.31    5.68
   3  -6   1  123.20    5.72
   3  -6   1  125.22    5.76
   3  -6   1  128.13    5.75
   3   6  -1  124.94    5.85
   3   6  -1  131.59    5.71
   3   6  -1  128.85    5.74
   3  -6  -1  126.33    5.72
   3   6   1  135.09    5.79
   3  -6  -1  123.85    5.79
   3  -6  -1  137.13    5.84
   3   6   1  133.94    5.72
   3  -6  -1  119.25    5.73
   3   6   1  134.49    5.73
   3  -6  -1  126.94    5.75
   4   6  -1   44.84    2.06
   4   6  -1   42.78    2.15
   4  -6   1   43.46    2.38
   4  -6   1   41.00    2.08
   4   6  -1   46.06    2.61
   4   6   1   42.95    2.06
   4   6   1   44.14    2.44
   4  -6  -1   40.95    2.10
   4   6   1   45.05    2.20
   4  -6  -1   44.69    2.17
   4  -6  -1   43.88    2.09
   5   6  -1   24.79    1.28
   5   6  -1   24.31    1.40
   5  -6   1   24.97    1.36
   5   6  -1   20.97    1.26
   5   6  -1   20.56    1.63
   5  -6   1   24.83    1.33
   5  -6   1   23.66    1.28
   5  -6  -1   24.52    1.32
   5  -6  -1   24.40    1.41
   5  -6  -1   22.26    1.36
   5  -6  -1   22.77    1.30
   5   6   1   22.24    1.25
   5   6   1   24.19    1.47
   5   6   1   24.51    1.31
   6  -6   1   25.59    1.24
   6  -6   1   23.16    1.26
   6  -6   1   25.08    1.33
   6   6  -1   22.33    1.41
   6  -6  -1   23.39    1.39
   6  -6  -1   23.83    1.26
   6  -6  -1   24.35    1.31
   7  -6  -1    1.49    0.33
   0  -7   1  121.56    5.28
   0  -7  -1  119.77    5.28
  -1  -7  -1  336.65   14.57
   1  -7   1  335.16   14.63
   1  -7  -1  338.62   14.63
   2  -7   1  375.52   16.09
  -2  -7  -1  354.90   15.98
   2  -7  -1  378.05   16.10
   3  -7   1  125.21    5.51
   3   7  -1  126.16    5.38
   3  -7   1  121.17    5.41
   3   7  -1  120.97    5.40
   3   7  -1  115.39    5.51
   3   7  -1  130.25    5.37
   3  -7   1  111.13    5.36
   3  -7   1  120.65    5.41
   3   7   1  129.53    5.38
   3  -7  -1  120.20    5.41
   3  -7  -1  121.46    5.36
   3   7   1  121.10    5.55
   3   7   1  125.27    5.38
   3  -7  -1  112.09    5.38
   3   7   1  125.08    5.41
   3  -7  -1  115.81    5.43
   4  -7   1   12.95    0.91
   4   7  -1   12.86    0.82
   4   7  -1   12.46    1.30
   4  -7   1   13.99    0.97
   4   7  -1   12.70    1.02
   4  -7   1   13.12    0.87
   4   7  -1   13.65    0.85
   4   7   1   12.23    1.46
   4   7   1   12.76    0.88
   4   7   1   13.11    0.82
   4  -7  -1   13.77    0.87
   4  -7  -1   12.52    0.90
   4  -7  -1   12.69    0.96
   4   7   1   15.11    1.10
   4  -7  -1   13.26    1.00
   5   7  -1    5.15    0.63
   5  -7   1    5.20    0.76
   5   7  -1    4.49    0.62
   5  -7   1    5.52    0.68
   5  -7   1    4.77    0.61
   5   7  -1    4.01    0.61
   5   7  -1    3.56    0.83
   5   7   1    3.75    1.35
   5  -7  -1    4.64    0.81
   5  -7  -1    5.73    0.68
   5   7   1    5.71    0.68
   5  -7  -1    4.63    0.71
   5  -7  -1    5.84    0.71
   5   7   1    5.14    0.59
   6   7  -1    5.03    0.81
   6  -7   1    4.48    0.51
   6  -7   1    4.94    0.55
   6  -7   1    4.89    0.73
   6   7  -1    4.06    0.57
   6  -7  -1    4.52    0.57
   6  -7  -1    4.57    0.56
   6   7   1    4.09    0.66
   6  -7  -1    3.65    0.58
   1  -8   1  348.83   14.74
  -1  -8  -1  331.17   14.68
  -1  -8   1  333.03   14.67
   1  -8  -1  342.56   14.74
   2   8  -1  796.00   36.18
  -2  -8  -1  820.66   35.78
   2  -8   1  828.65   35.91
   2   8   1  830.69   35.86
   2  -8  -1  867.07   35.91
   3  -8   1  132.25    6.04
   3   8  -1  136.45    5.92
   3  -8   1  131.68    5.92
   3   8  -1  128.26    6.04
   3  -8   1  136.88    5.91
   3   8  -1  139.92    5.87
   3  -8   1  129.42    5.88
   3  -8  -1  135.44    6.06
   3   8   1  125.32    6.06
  -3   8  -1  119.96    5.84
   3  -8  -1  142.27    5.87
   3  -8  -1  126.77    5.90
   3   8   1  135.64    5.88
   3   8   1  137.45    5.89
   3  -8  -1  134.63    5.93
   3   8   1  134.90    5.92
   3  -8  -1  134.12    5.94
   4   8  -1    9.51    0.70
   4  -8   1   10.31    0.79
   4   8  -1   10.05    0.76
   4   8  -1   10.46    1.26
   4   8  -1   10.65    0.95
   4  -8   1   10.65    0.89
   4  -8   1    8.89    0.77
   4  -8  -1   11.29    0.77
   4  -8  -1    9.93    0.81
   4  -8  -1   10.14    0.85
  -4   8  -1    8.48    0.79
   4   8   1   11.20    0.78
   4   8   1   10.50    1.38
   4   8   1   10.40    0.74
   4  -8  -1   10.09    0.91
   4   8   1   11.02    0.95
   5   8  -1   11.48    1.02
   5   8  -1   11.14    0.83
   5  -8   1   11.44    0.89
   5  -8   1   12.62    0.84
   5  -8   1   12.46    0.93
   5  -8  -1   12.70    0.94
   5  -8  -1   12.39    0.88
   5   8   1   10.82    0.79
   5  -8  -1   11.60    0.97
   5   8   1   13.19    1.22
   6  -8   1    0.28    0.27
   6  -8   1   -0.11    0.40
   6  -8   1    0.33    0.26
   6  -8  -1    0.33    0.29
   6   8   1    0.54    0.57
   6  -8  -1    0.62    0.28
   6  -8  -1    0.40    0.46
   0  -9  -1   98.02    4.37
   0  -9   1   99.26    4.37
  -1  -9  -1  518.24   22.76
   1  -9   1  547.46   22.83
   1  -9  -1  548.79   22.83
  -1  -9   1  489.70   22.74
   2  -9   1  563.61   25.43
   2  -9   1  595.80   25.52
   2   9  -1  574.66   25.41
   2   9  -1  592.20   25.43
   2   9  -1  614.61   25.41
  -2   9   1  578.21   25.39
   2  -9   1  581.71   25.41
   2   9  -1  585.63   25.52
   2   9   1  572.34   25.51
   2  -9  -1  555.61   25.43
   2   9   1  631.14   25.42
   2   9   1  580.09   25.41
   2  -9  -1  615.44   25.53
   2   9   1  610.08   25.43
  -2   9  -1  554.59   25.38
  -3   9   1   12.82    0.83
   3  -9   1   14.33    0.87
   3   9  -1   14.08    0.85
   3  -9   1   12.83    0.88
   3   9  -1   13.69    0.81
   3  -9   1   11.49    1.32
   3   9  -1   13.06    0.96
   3  -9   1   15.20    0.93
   3   9  -1   12.22    1.19
   3   9   1   14.10    0.83
   3  -9  -1   13.17    0.95
   3  -9  -1   13.09    0.92
   3  -9  -1   12.86    0.91
   3   9   1   14.76    0.99
   3   9   1   13.86    0.86
   3  -9  -1   11.87    1.33
   3   9   1   13.46    1.29
  -3   9  -1   13.57    0.82
   4   9  -1   16.24    1.13
   4  -9   1   16.55    1.08
   4  -9   1   16.38    0.98
   4  -9   1   15.74    0.97
  -4   9   1   13.35    0.93
   4   9  -1   13.35    1.40
   4   9  -1   15.81    0.91
   4  -9  -1   17.46    1.03
   4   9   1   15.30    1.12
   4   9   1   15.37    0.92
   4  -9  -1   15.25    1.01
  -4   9  -1   14.74    0.95
   4   9   1   14.13    1.48
   4  -9  -1   17.45    1.11
   4   9   1   16.73    0.99
   5  -9   1    3.50    0.54
   5   9  -1    3.70    0.55
   5   9  -1    2.84    0.78
   5   9  -1    2.99    0.54
   5   9  -1    3.91    0.58
  -5   9   1    2.99    0.57
   5  -9   1    3.97    0.59
   5  -9   1    3.62    0.58
   5   9   1    3.17    0.50
   5   9   1    3.26    0.92
   5   9   1    3.96    0.61
   5   9   1    2.50    0.58
   5  -9  -1    4.08    0.63
   5  -9  -1    3.45    0.65
   5  -9  -1    2.97    0.53
   6   9  -1    3.83    0.54
   6  -9   1    4.48    0.48
   6   9  -1    4.68    0.69
   6  -9   1    3.66    0.51
   6  -9  -1    3.41    0.86
   6   9   1    3.02    0.44
   6  -9  -1    3.28    0.54
   6  -9  -1    4.10    0.51
   0 -10   1   47.49    2.25
   0 -10  -1   49.17    2.25
   0  10   1   45.21    2.35
   0  10  -1   51.32    2.27
   1 -10   1    1.18    0.36
   1  10  -1    1.04    0.40
   1  10  -1    1.14    0.32
  -1 -10  -1    1.43    0.30
   1  10  -1    0.61    0.30
   1 -10  -1    1.74    0.38
   1 -10  -1    0.52    0.38
  -1  10  -1    1.46    0.30
   1  10   1    0.81    0.32
   1  10   1    2.56    0.51
   2  10  -1  183.12    7.83
  -2  10   1  181.08    7.78
   2 -10   1  174.54    7.83
   2  10  -1  184.20    7.79
   2  10  -1  180.29    7.81
  -2  10   1  158.36    7.73
   2 -10   1  183.34    7.79
   2 -10   1  178.27    7.93
   2  10  -1  178.61    7.93
  -2  10  -1  172.82    7.77
   2  10   1  179.39    7.81
   2 -10  -1  177.86    7.94
   2 -10  -1  174.85    7.80
   2 -10  -1  167.98    7.82
   2  10   1  179.54    7.82
   2  10   1  190.87    7.81
   3  10  -1    3.48    0.54
  -3  10   1    4.80    0.53
   3 -10   1    3.78    0.53
   3 -10   1    5.06    0.80
   3  10  -1    3.45    0.50
   3 -10   1    3.73    0.54
   3  10  -1    4.48    0.72
   3  10   1    4.08    0.55
   3  10   1    3.37    0.50
   3  10   1    3.42    0.76
   3  10   1    3.02    0.51
   3 -10  -1    4.17    0.73
  -4  10   1   64.55    2.99
   4 -10   1   73.09    3.06
   4  10  -1   66.41    3.11
   4 -10   1   65.73    3.02
   4  10  -1   64.39    3.01
   4  10  -1   62.45    3.32
   4 -10   1   68.98    3.12
   4  10  -1   63.76    3.03
   4  10   1   62.35    3.33
   4  10   1   64.80    3.11
   4 -10  -1   63.63    3.04
   4  10   1   65.67    3.05
   4 -10  -1   71.35    3.14
   4 -10  -1   70.71    3.07
  -4  10  -1   60.83    2.99
   4  10   1   63.83    3.01
   5 -10   1    1.38    0.31
   5  10  -1    1.69    0.71
  -5  10   1    0.96    0.31
   5  10  -1    0.99    0.46
   5  10  -1    0.66    0.28
   5 -10   1    1.22    0.43
   5  10  -1    1.39    0.32
   5  10   1    1.55    0.89
   5 -10  -1    1.23    0.32
   5 -10  -1    2.08    0.37
   5 -10  -1    2.04    0.48
   5  10   1    2.30    0.54
   5  10   1    1.66    0.32
   5  10   1    0.92    0.27
   6 -10   1    7.57    0.54
   6  10  -1    5.81    0.89
   6  10  -1    6.39    0.71
   6 -10   1    6.38    0.69
   6 -10   1    7.46    0.51
   6 -10  -1    7.22    0.56
   6 -10  -1    6.46    0.55
   6  10   1    6.11    0.74
   6 -10  -1    8.75    0.76
   0 -11  -1   11.30    0.83
   0 -11  -1   11.03    0.85
   0  11   1   11.10    0.73
   0  11  -1   11.85    0.80
   0  11  -1   11.88    0.78
   0  11  -1   11.15    0.81
   0  11   1   14.02    0.80
   1  11  -1   20.21    1.02
  -1  11   1   19.48    1.01
   1  11  -1   18.79    1.08
  -1  11   1   17.23    0.97
   1 -11   1   17.21    1.13
   1  11  -1   18.99    1.17
   1 -11   1   18.63    1.19
   1  11  -1   19.39    1.06
   1  11   1   17.84    1.08
   1  11   1   19.83    1.03
   1 -11  -1   18.21    1.18
  -1  11  -1   18.82    1.03
  -1  11  -1   19.80    1.10
   1  11   1   19.52    1.03
   1 -11  -1   18.62    1.08
   1  11   1   19.68    1.15
   2  11  -1   23.18    1.46
  -2  11   1   21.99    1.19
  -2  11   1   24.81    1.22
   2 -11   1   23.41    1.33
   2 -11   1   23.55    1.62
   2  11  -1   25.55    1.27
   2  11  -1   25.65    1.24
   2  11  -1   24.72    1.31
   2 -11   1   25.14    1.23
  -2  11  -1   24.04    1.22
   2 -11  -1   24.37    1.31
   2  11   1   25.79    1.25
   2 -11  -1   22.16    1.60
   2  11   1   22.70    1.45
   2  11   1   23.66    1.28
   2 -11  -1   23.05    1.26
   3 -11   1  142.14    5.90
   3 -11   1  129.79    5.88
   3  11  -1  136.21    5.89
   3  11  -1  133.03    5.91
   3  11  -1  137.06    5.95
  -3  11   1  136.56    5.87
   3 -11   1  129.63    5.95
   3  11  -1  129.99    6.10
   3  11   1  137.93    5.96
   3  11   1  136.58    5.89
   3 -11  -1  124.78    5.90
   3 -11  -1  135.35    5.97
   3  11   1  129.33    5.91
   3  11   1  124.72    6.09
  -3  11  -1  126.54    5.86
   3 -11  -1  136.71    5.90
   4 -11   1   40.68    2.03
   4  11  -1   38.65    1.93
   4  11  -1   41.25    2.04
   4 -11   1   41.37    1.91
  -4  11   1   38.60    1.88
   4 -11   1   44.66    1.94
   4  11  -1   35.86    2.28
   4  11  -1   39.23    1.90
   4  11   1   38.82    1.94
   4  11   1   37.45    1.89
  -4  11  -1   36.21    1.89
   4  11   1   41.74    2.04
   4 -11  -1   41.34    2.05
   4 -11  -1   42.73    1.94
   4  11   1   37.63    2.33
   4 -11  -1   38.44    1.94
  -5  11   1    1.31    0.34
   5  11  -1    1.30    0.29
   5 -11   1    1.78    0.43
   5  11  -1    0.71    0.44
   5 -11   1    1.96    0.45
   5  11  -1    1.56    0.31
   5 -11   1    1.41    0.29
   5  11  -1    1.45    0.74
   5  11   1    1.16    0.29
   5 -11  -1    2.05    0.34
   5  11   1    1.53    0.30
   5  11   1    1.20    0.98
   5 -11  -1    1.69    0.45
   5 -11  -1    1.71    0.34
   5  11   1    1.69    0.48
   6 -11   1    2.23    0.36
   6 -11   1    1.67    0.35
   6 -11   1    1.84    0.36
   6  11  -1    0.95    0.33
   6 -11  -1    1.57    0.36
   6 -11  -1    1.58    0.39
   6 -11  -1    1.35    0.25
   6  11   1    1.27    0.37
   0  12  -1  194.89    8.38
   0 -12  -1  189.40    8.49
   0  12   1  201.60    8.43
   0  12   1  197.75    8.37
   0  12  -1  186.34    8.38
   0  12  -1  200.71    8.44
   0 -12  -1  169.69    8.38
  -1  12   1  148.84    6.39
   1  12  -1  146.07    6.40
   1 -12   1  135.33    6.41
   1 -12   1  132.58    6.53
   1  12  -1  153.65    6.38
  -1  12   1  141.37    6.34
   1  12  -1  150.92    6.40
   1  12  -1  148.41    6.49
   1  12   1  147.14    6.40
  -1  12  -1  147.82    6.40
   1  12   1  149.00    6.39
  -1  12  -1  127.86    6.36
   1  12   1  160.21    6.39
   1  12   1  152.18    6.48
   1 -12  -1  136.65    6.54
   1 -12  -1  138.05    6.40
   2  12  -1   35.04    1.94
   2  12  -1   35.89    1.78
   2  12  -1   37.52    1.73
  -2  12   1   36.89    1.71
   2  12  -1   34.69    1.74
  -2  12   1   32.09    1.68
   2 -12   1   33.32    1.79
   2  12   1   35.59    1.75
  -2  12  -1   34.96    1.72
   2  12   1   37.04    1.78
   2  12   1   37.20    1.73
   2 -12  -1   34.90    1.80
   3  12  -1  420.90   17.65
  -3  12   1  395.65   17.57
   3  12  -1  396.49   17.61
   3  12  -1  402.34   17.59
   3 -12   1  397.62   17.57
   3  12  -1  398.54   17.80
   3 -12   1  423.11   17.59
   3 -12   1  393.62   17.64
   3  12   1  410.72   17.60
   3  12   1  379.72   17.76
   3 -12  -1  436.58   17.60
   3 -12  -1  409.83   17.61
   3  12   1  414.71   17.65
  -3  12  -1  382.95   17.57
   3  12   1  400.12   17.61
   3 -12  -1  412.91   17.66
   4  12  -1    0.67    0.33
   4 -12   1    0.89    0.33
   4  12  -1    0.92    0.72
  -4  12   1    0.89    0.30
   4  12   1    0.88    0.34
   4 -12  -1    1.15    0.40
   4  12   1    1.32    0.76
  -4  12  -1    1.69    0.40
   4 -12  -1    1.49    0.40
   5  12  -1   -0.04    0.26
   5  12  -1    0.31    0.74
   5 -12   1   -0.05    0.25
   5  12  -1    0.20    0.27
   5 -12   1    0.56    0.39
   5  12  -1    0.38    0.43
   5 -12   1    0.54    0.25
   5 -12  -1    0.48    0.29
   5  12   1    0.34    0.25
   5  12   1    0.62    0.28
   5 -12  -1    0.72    0.42
   5  12   1    0.22    0.46
   5 -12  -1    0.87    0.26
   0  13  -1   14.56    0.95
   0  13  -1   17.48    1.04
   0  13  -1   16.81    1.00
   0  13   1   17.33    1.02
   0 -13  -1   15.39    1.09
   1  13  -1   27.77    1.56
   1  13  -1   28.71    1.44
   1  13  -1   28.64    1.39
  -1  13   1   26.92    1.38
  -1  13   1   26.83    1.42
   1  13   1   29.53    1.41
   1  13   1   29.07    1.42
   1  13   1   27.40    1.54
   1 -13  -1   26.03    1.46
  -1  13  -1   26.79    1.43
  -1  13  -1   25.22    1.47
   1  13   1   29.57    1.66
   2 -13   1   73.82    3.58
   2  13  -1   79.14    3.73
   2  13  -1   80.94    3.54
  -2  13   1   83.38    3.55
  -2  13   1   71.25    3.50
   2  13  -1   79.26    3.58
   2 -13   1   75.50    3.51
   2  13  -1   79.21    3.55
  -2  13  -1   74.28    3.54
   2 -13  -1   75.89    3.60
   2  13   1   77.30    3.55
   2  13   1   81.09    3.59
   2  13   1   78.22    3.71
   2  13   1   82.83    3.55
   3  13  -1    0.16    0.28
   3  13  -1    0.89    0.63
   3  13  -1    0.75    0.37
   3 -13   1    1.09    0.30
   3  13  -1    0.93    0.33
  -3  13   1    0.40    0.29
   3 -13   1    0.11    0.42
   3  13   1    0.69    0.63
  -3  13  -1    0.58    0.33
   3 -13  -1    0.82    0.31
   3  13   1    0.76    0.40
   3  13   1    0.55    0.31
   3 -13  -1    0.69    0.45
   3  13   1    0.89    0.31
   4  13  -1    6.52    0.77
   4  13  -1    5.10    0.56
   4  13  -1    4.26    0.81
   4 -13   1    5.85    0.75
   4 -13   1    4.65    0.59
   4 -13   1    6.80    0.57
  -4  13   1    6.21    0.61
   4  13  -1    5.78    0.59
   4 -13  -1    6.68    0.58
   4  13   1    6.32    0.60
   4  13   1    7.57    1.23
   4 -13  -1    6.22    0.76
   4  13   1    7.60    0.79
   4  13   1    7.49    0.58
   4 -13  -1    6.71    0.67
  -4  13  -1    5.20    0.77
   5 -13   1    3.45    0.61
   5  13  -1    2.63    0.61
   5 -13   1    2.88    0.46
   5  13  -1    3.28    0.78
   5  13  -1    3.88    0.52
   5 -13  -1    3.03    0.50
   5  13   1    2.96    0.44
   5 -13  -1    4.02    0.63
   5 -13  -1    3.32    0.44
   0  14  -1   11.56    0.91
   0  14  -1   10.67    0.88
   0  14  -1   10.56    0.84
   0  14   1   12.96    0.89
   0  14   1   11.02    0.79
   1  14  -1   69.89    3.28
   1 -14   1   66.85    3.34
   1  14  -1   72.78    3.40
   1  14  -1   74.98    3.26
  -1  14   1   70.38    3.25
  -1  14   1   75.22    3.31
   1 -14  -1   67.95    3.31
   1  14   1   73.26    3.29
  -1  14  -1   67.05    3.36
  -1  14  -1   72.36    3.32
   1  14   1   74.83    3.26
   1  14   1   74.11    3.39
   2 -14   1   67.85    3.30
   2  14  -1   72.28    3.24
  -2  14   1   73.27    3.27
   2  14  -1   70.79    3.43
   2  14  -1   70.66    3.29
   2  14  -1   71.53    3.25
   2  14   1   70.51    3.43
   2 -14  -1   70.88    3.32
  -2  14  -1   68.90    3.27
   2  14   1   75.40    3.25
   2  14   1   71.60    3.29
   2  14   1   68.75    3.25
   3 -14   1   49.53    2.69
   3  14  -1   53.76    2.76
   3  14  -1   56.88    2.72
  -3  14   1   56.85    2.79
   3  14  -1   62.75    2.94
   3  14   1   67.26    3.00
   3  14   1   54.62    2.76
   3  14   1   60.86    3.32
   3  14   1   55.34    2.74
  -3  14  -1   56.10    2.69
   4  14  -1   10.75    0.89
   4  14  -1   11.01    0.74
  -4  14   1   10.63    0.80
   4 -14   1   11.19    0.88
   4  14  -1   12.32    1.28
   4  14  -1   10.86    0.73
   4 -14   1   11.48    0.72
   4 -14  -1   11.28    0.89
   4  14   1   11.05    0.74
   4  14   1    9.57    0.72
   4 -14  -1   11.77    0.74
   4  14   1   12.92    0.91
   4  14   1   10.52    1.37
   5 -14   1    2.52    0.42
   5 -14   1    2.75    0.39
   5  14  -1    3.35    0.46
   5  14  -1    2.21    0.42
   5  14  -1    2.13    0.31
   5  14  -1    2.10    0.77
   5  14   1    2.62    0.32
   5 -14  -1    2.85    0.48
   5 -14  -1    3.59    0.58
   5  14   1    2.73    0.45
   5  14   1    2.80    0.44
   0  15  -1    0.07    0.40
   0  15  -1    0.70    0.38
   0  15   1    0.18    0.30
   0  15   1    0.17    0.37
   1  15  -1   68.12    2.99
  -1  15   1   66.20    3.05
   1  15  -1   65.32    3.02
   1  15  -1   65.37    3.14
  -1  15   1   63.12    2.98
   1  15   1   66.47    3.02
  -1  15  -1   64.96    3.06
   1  15   1   64.94    2.98
   1 -15  -1   61.95    3.06
   1  15   1   65.38    3.13
   2  15  -1    3.09    0.51
   2 -15   1    1.43    0.51
   2  15  -1    2.31    0.59
  -2  15   1    2.81    0.45
   2  15  -1    2.06    0.47
   2  15   1    4.62    0.85
   2  15   1    3.16    0.39
  -2  15  -1    3.40    0.62
   2 -15  -1    2.58    0.51
   2  15   1    2.05    0.44
   3 -15   1   11.62    0.89
  -3  15   1   10.92    0.78
   3  15  -1   11.04    0.74
   3  15  -1   10.05    0.75
   3  15  -1   10.76    0.85
   3  15  -1   11.55    1.14
   3  15   1   10.41    0.73
   3  15   1    9.80    0.75
   3  15   1   11.66    1.14
   3 -15  -1   10.42    0.88
  -3  15  -1   10.20    0.83
   4  15  -1   14.95    0.91
   4  15  -1   15.84    1.40
   4  15  -1   15.00    0.90
   4 -15   1   16.81    1.03
   4  15  -1   17.61    1.05
   4  15   1   15.84    0.90
   4 -15  -1   17.23    1.03
   4  15   1   15.94    0.93
   4  15   1   17.14    1.04
   5  15  -1    3.80    0.55
   5  15  -1    3.88    0.53
   5 -15   1    4.23    0.57
   5  15  -1    3.94    0.47
   5  15   1    3.94    0.53
   5 -15  -1    4.35    0.56
   5  15   1    3.36    0.50
   0  16   1   20.18    1.17
   0  16   1   22.26    1.29
   0  16  -1   20.39    1.30
   0  16  -1   20.86    1.22
   1  16  -1   49.90    2.54
   1  16   1   48.57    2.38
   2  16  -1   26.73    1.58
  -2  16   1   28.64    1.42
   2  16  -1   27.30    1.44
   2  16  -1   26.39    1.35
   2  16  -1   24.94    1.37
   2 -16   1   26.12    1.49
   2  16   1   24.86    1.38
  -2  16  -1   24.44    1.43
   2  16   1   26.07    1.34
   2  16   1   26.12    1.56
   2  16   1   27.80    1.44
   2 -16  -1   25.72    1.46
   3  16  -1    9.98    0.73
   3  16  -1   11.05    0.71
   3 -16   1    9.92    0.88
   3  16  -1    9.44    1.07
  -3  16   1   11.29    0.81
   3  16  -1   11.11    0.83
   3  16   1    9.21    1.13
   3 -16  -1    8.97    0.86
   3  16   1   10.14    0.72
   3  16   1   10.37    0.71
  -3  16  -1   10.43    0.88
   3  16   1   11.00    0.82
   4  16  -1    8.63    0.63
   4  16  -1    9.19    0.76
  -4  16   1    9.17    0.88
   4  16  -1    7.14    0.59
   4  16  -1    7.95    1.14
   4 -16   1    7.80    0.73
   4  16   1    6.97    1.28
   4  16   1    8.02    0.61
   4  16   1   10.01    0.78
   4  16   1    8.74    0.62
   4 -16  -1    9.81    0.76
   0  17   1    1.10    0.42
   0  17  -1    0.61    0.41
   0  17   1    1.21    0.39
   0  17  -1    1.37    0.42
  -1  17   1   46.82    2.24
  -1  17   1   42.55    2.18
   1  17  -1   46.22    2.31
   1  17  -1   41.76    2.18
  -1  17  -1   47.29    2.26
  -1 -17   1   48.33    2.16
   1  17   1   45.51    2.18
   1  17   1   45.87    2.29
   2  17  -1   14.43    0.90
  -2  17   1   13.51    0.91
   2  17  -1   12.81    0.81
   2  17  -1   12.56    1.06
   2 -17   1   11.19    1.08
   2 -17  -1   12.29    1.01
   2  17   1   12.60    1.05
  -2  17  -1   11.26    0.94
   2  17   1   13.74    0.89
   2  17   1   13.62    0.81
   3  17  -1    1.50    0.40
   3 -17   1    1.24    0.52
   3  17  -1    1.76    0.56
   3  17  -1    0.88    0.31
   3  17  -1    1.39    0.30
   3  17   1    1.66    0.40
   3  17   1    0.81    0.31
   3  17   1    0.87    0.27
  -3  17  -1    1.41    0.46
   4  17  -1   14.04    0.86
   4  17   1   12.51    0.78
   4 -17  -1   13.95    0.88
   4  17   1   14.36    0.87
   0  18   1   15.84    1.01
   0  18   1   15.19    1.03
   0  18  -1   16.63    1.10
   0  18  -1   14.80    1.11
   1  18  -1    2.20    0.51
   1  18  -1    2.53    0.42
  -1  18   1    2.17    0.45
   1  18   1    2.34    0.42
  -1  18  -1    1.85    0.47
   1  18   1    1.70    0.47
  -2  18   1    7.17    0.77
   2  18  -1    8.66    0.78
   2  18  -1    7.37    0.93
  -2 -18   1    9.50    0.91
   2 -18  -1    7.65    0.93
   2  18   1    7.90    0.78
   2  18   1    8.67    0.94
   2  18   1    8.50    0.75
   3  18  -1   22.90    1.22
   3  18  -1   23.42    1.44
  -3  18   1   21.84    1.25
   3 -18  -1   21.28    1.28
   3  18   1   24.37    1.21
   3  18   1   20.28    1.13
   3  18   1   22.88    1.42
  -3 -18   1   23.20    1.13
   0  19   1    0.31    0.41
   0  19  -1    1.43    0.46
   0  19   1    0.99    0.42
   1  19  -1    4.98    0.55
   1  19   1    7.61    1.16
  -1  19  -1    6.36    0.82
   1  19   1    5.42    0.73
   2  19  -1    7.00    0.74
  -2  19   1    7.05    0.76
   2  19  -1    7.13    0.94
   2  19   1    7.69    0.92
  -2 -19   1    6.26    0.72
  -2  19  -1    9.07    0.92
   2  19   1    8.88    0.70
   0  20   1   -0.20    0.40
   0  20  -1    0.01    0.42
  -1  20   1    8.43    0.83
   1  20  -1    8.52    0.90
   1  20   1    7.48    0.90
  -1  20  -1    6.81    0.93
   1  20   1    7.14    0.87
   2   0  -2  104.65    4.60
   2   0   2  105.60    4.61
   3   0  -2   98.12    4.31
   3   0   2   96.19    4.32
   4   0   2    0.97    0.35
   4   0  -2    1.14    0.55
  -4   0  -2    0.65    0.41
   4   0   2    0.88    0.53
   4   0  -2    1.44    0.41
   4   0   2    1.18    0.39
   4   0  -2    0.36    0.43
   4   0  -2    1.26    0.51
   5   0   2   43.22    2.04
   5   0  -2   41.73    2.25
   5   0  -2   41.80    2.11
   5   0  -2   43.48    2.10
   5   0   2   44.03    2.05
   5   0  -2   44.78    2.23
   5   0   2   41.45    2.15
   6   0  -2    0.40    0.50
   6   0  -2   -0.40    0.53
   6   0  -2    0.58    0.43
   6   0   2    0.42    0.31
  -1   1  -2 1000.00   43.15
   2  -1   2   70.31    3.11
   2   1  -2   73.27    3.08
   2  -1  -2   66.45    3.09
   3  -1   2  218.16    9.57
   3   1  -2  224.28    9.53
  -3  -1  -2  210.44    9.56
   3  -1  -2  222.72    9.56
   4  -1   2   10.20    0.81
   4   1  -2    9.93    0.81
   4   1  -2    9.06    0.91
   4   1  -2    9.78    1.06
   4  -1   2   10.10    0.90
  -4  -1  -2    9.08    0.84
   4   1  -2    9.84    0.96
   4  -1   2   10.58    0.76
   4  -1   2   10.47    0.88
   4  -1  -2   11.24    0.98
   4  -1  -2   10.82    0.96
   4  -1  -2   10.60    0.84
   4  -1  -2    9.04    0.83
   4   1   2    8.75    0.80
   4  -1  -2    9.22    0.95
   4   1   2   10.38    0.79
   5   1  -2   95.37    4.36
   5   1  -2   98.96    4.47
   5  -1   2   97.69    4.33
   5   1  -2  100.83    4.34
   5   1  -2   91.31    4.47
   5  -1   2   96.45    4.31
   5  -1   2   95.18    4.39
   5  -1  -2   98.04    4.44
   5   1   2   93.42    4.30
   5  -1  -2   96.42    4.32
   5   1   2   97.46    4.53
   5   1   2   94.25    4.31
   5  -1  -2   99.86    4.38
   5  -1  -2   96.05    4.47
   6   1  -2   14.24    1.23
   6  -1   2   15.41    0.90
   6  -1   2   14.40    0.97
   6   1  -2   14.36    1.15
   6  -1   2   15.25    1.05
   6  -1  -2   16.02    1.17
   6  -1  -2   16.05    1.03
   6  -1  -2   16.59    1.09
   7  -1  -2    0.25    0.47
  -2  -2  -2  167.00    6.78
   2  -2   2  163.74    6.79
   2  -2  -2  158.30    6.78
  -2  -2   2  131.89    6.72
  -3  -2  -2   90.60    4.03
   3  -2   2   90.93    4.06
   3  -2  -2   89.47    4.05
   4   2  -2   96.56    5.01
   4  -2   2  114.61    5.00
   4   2  -2   97.94    5.03
   4  -2   2  105.73    4.95
  -4  -2  -2  109.52    4.95
   4   2  -2  112.09    5.03
   4  -2   2  108.99    4.91
   4   2  -2  116.46    4.90
   4  -2   2  108.66    4.89
   4   2  -2  118.64    4.93
   4  -2  -2  120.45    5.03
   4  -2  -2  108.42    4.93
   4   2   2  108.12    4.88
   4   2   2  109.66    4.97
   4  -2  -2  105.41    5.02
   4  -2  -2  111.22    4.89
   4  -2  -2  117.36    4.96
   4  -2  -2  114.31    4.99
   5  -2   2   19.24    1.21
   5   2  -2   20.02    1.19
   5   2  -2   19.65    1.39
   5  -2   2   21.58    1.13
   5   2  -2   17.24    1.39
   5  -2   2   20.19    1.14
   5  -2  -2   19.12    1.19
   5  -2  -2   19.13    1.25
   5  -2  -2   19.99    1.29
   6  -2   2   80.81    3.67
   6   2  -2   81.67    3.82
   6   2  -2   73.24    3.77
   6  -2   2   83.93    3.71
   6  -2   2   84.62    3.65
   6  -2  -2   84.43    3.70
   6  -2  -2   83.29    3.77
   6  -2  -2   79.50    3.73
   7  -2  -2    3.21    0.68
   0   3  -2  268.91   12.40
   0   3   2  305.83   12.42
  -2  -3  -2  199.40    8.54
   2  -3  -2  193.32    8.56
  -3  -3  -2   31.85    1.54
   3  -3   2   31.86    1.60
  -3  -3   2   31.79    1.50
   3  -3  -2   34.95    1.62
   4   3  -2  116.33    5.37
   4   3  -2  124.78    5.26
   4  -3   2  116.59    5.36
  -4  -3  -2  118.50    5.27
   4   3  -2  102.80    5.38
   4   3  -2  124.07    5.24
   4  -3   2  111.63    5.27
   4  -3   2  116.56    5.23
   4  -3   2  121.06    5.25
   4  -3  -2  122.60    5.29
   4   3   2  118.13    5.24
   4  -3  -2  110.21    5.34
   4  -3  -2  115.14    5.21
   4  -3  -2  126.37    5.39
   4   3   2  125.36    5.27
   4  -3  -2  113.96    5.26
   4  -3  -2  120.49    5.30
   5  -3   2   48.26    2.26
   5   3  -2   48.11    2.47
   5  -3   2   47.89    2.28
   5   3  -2   48.98    2.29
   5  -3   2   47.92    2.32
   5   3  -2   41.71    2.46
   5  -3  -2   48.81    2.36
   5  -3  -2   49.06    2.31
   5  -3  -2   48.10    2.34
   5  -3  -2   47.22    2.39
   6   3  -2   17.90    1.38
   6  -3   2   18.96    1.07
   6  -3   2   19.05    0.99
   6  -3   2   17.32    1.06
   6   3  -2   14.68    1.16
   6  -3  -2   17.34    1.17
   6  -3  -2   18.27    1.14
   6  -3  -2   18.91    1.08
   7  -3   2    3.41    0.37
   7  -3  -2    3.86    0.64
   7  -3  -2    3.62    0.63
  -2  -4  -2  376.58   16.01
   2  -4  -2  363.50   16.06
   3  -4   2  121.11    5.46
  -3  -4  -2  120.32    5.32
   3  -4  -2  121.03    5.40
   4  -4   2   77.85    3.68
   4   4  -2   82.79    3.68
   4  -4   2   78.34    3.81
   4   4  -2   87.72    3.65
   4  -4   2   82.55    3.67
   4   4  -2   78.72    3.80
   4  -4   2   80.50    3.64
   4  -4  -2   76.58    3.67
   4  -4  -2   81.47    3.71
   4   4   2   79.90    3.64
   4   4   2   82.74    3.76
   4  -4  -2   77.45    3.76
   4  -4  -2   77.83    3.62
   4  -4  -2   79.94    3.69
   4  -4  -2   83.30    3.86
   4   4   2   83.12    3.68
   5  -4   2   55.13    2.58
   5  -4   2   53.10    2.60
   5   4  -2   52.64    2.76
   5   4  -2   57.01    2.57
   5  -4   2   54.20    2.54
   5   4  -2   51.34    2.57
   5  -4  -2   53.77    2.59
   5  -4  -2   56.62    2.60
   5  -4  -2   56.12    2.64
   5  -4  -2   51.90    2.67
   5   4   2   52.58    2.56
   5   4   2   58.99    2.62
   6   4  -2   56.43    2.76
   6   4  -2   58.92    2.94
   6  -4   2   62.12    2.71
   6  -4   2   55.89    2.72
   6  -4   2   59.21    2.74
   6  -4  -2   62.88    2.76
   6  -4  -2   60.52    2.81
   6  -4  -2   57.78    2.76
   7  -4   2    2.55    0.46
   7  -4  -2    3.53    0.58
   7  -4  -2    3.56    0.40
  -1  -5  -2   45.59    1.99
   1  -5   2   44.90    2.04
   1  -5  -2   44.65    2.03
   2  -5   2  777.78   34.46
   2  -5  -2  815.61   34.46
   3  -5   2    8.01    1.00
   3  -5   2    6.17    0.64
  -3  -5  -2    7.44    0.49
   3   5  -2    6.94    0.95
   3   5  -2    7.96    0.61
   3  -5   2    7.57    0.68
   3  -5  -2    7.26    0.70
   3   5   2    7.37    0.71
   3  -5  -2    5.75    0.72
   4   5  -2    3.17    0.40
   4   5  -2    2.95    0.40
   4  -5   2    2.56    0.40
   4  -5   2    4.13    0.64
   4   5  -2    2.68    0.65
   4  -5   2    2.96    0.69
   4  -5   2    3.40    0.61
   4   5  -2    3.67    0.51
   4   5   2    3.60    0.63
   4  -5  -2    3.33    0.83
   4  -5  -2    2.86    0.45
   4  -5  -2    3.71    0.65
   4   5   2    4.30    0.57
   4   5   2    4.07    0.68
   4  -5  -2    5.03    0.78
   5  -5   2  146.05    6.37
   5   5  -2  138.42    6.55
   5   5  -2  150.28    6.38
   5  -5   2  138.24    6.40
   5  -5   2  145.61    6.42
   5   5  -2  146.86    6.42
   5  -5  -2  144.23    6.40
   5  -5  -2  147.33    6.43
   5  -5  -2  137.92    6.47
   5  -5  -2  143.52    6.41
   5   5   2  153.68    6.41
   5   5   2  136.57    6.37
   6  -5   2    6.74    0.57
   6  -5   2    4.66    0.68
   6  -5   2    5.57    0.61
   6   5  -2    6.21    1.18
   6   5  -2    6.66    0.81
   6  -5  -2    4.68    0.79
   6  -5  -2    5.73    0.72
   6  -5  -2    7.33    0.68
   7  -5   2    2.39    0.45
   7  -5  -2    2.77    0.55
   7  -5  -2    2.18    0.36
   0  -6   2  484.83   20.95
   1  -6   2  575.18   25.12
   1  -6  -2  586.11   25.12
  -2  -6  -2  646.15   28.54
   2  -6   2  659.48   28.63
   2  -6  -2  676.78   28.63
   3  -6   2  242.45   10.85
  -3  -6  -2  254.10   10.80
   3   6  -2  241.08   10.95
   3   6  -2  257.89   10.83
   3  -6   2  231.55   10.81
   3   6  -2  245.37   10.84
   3   6  -2  249.76   10.81
   3  -6   2  242.79   10.85
   3  -6  -2  242.41   10.83
   3   6   2  284.30   11.10
   3  -6  -2  258.01   10.95
   3  -6  -2  232.19   10.84
   3   6   2  253.51   10.83
   3  -6  -2  235.84   10.90
   3  -6  -2  242.75   10.86
   3   6   2  259.29   10.84
   4  -6   2   23.05    1.19
   4   6  -2   23.82    1.19
   4   6  -2   22.73    1.58
   4   6  -2   20.91    1.15
   4  -6   2   24.57    1.35
   4  -6  -2   20.51    1.39
   4   6   2   21.91    1.43
   4   6   2   21.75    1.25
   4   6   2   21.08    1.18
   4  -6  -2   20.11    1.23
   4  -6  -2   19.90    1.35
   5   6  -2   35.67    1.76
   5  -6   2   36.89    1.80
   5   6  -2   34.92    1.84
   5   6  -2   33.14    2.07
   5  -6   2   35.46    1.74
   5  -6   2   35.96    1.81
   5   6   2   34.04    1.75
   5  -6  -2   35.04    1.80
   5  -6  -2   34.93    1.77
   5   6   2   37.23    1.80
   5   6   2   35.99    2.00
   5  -6  -2   35.97    1.87
   5  -6  -2   35.21    1.85
   6   6  -2   -0.06    0.44
   6  -6   2    0.25    0.29
   6  -6   2    0.40    0.38
   6  -6   2    0.47    0.26
   6   6  -2    0.13    0.67
   6  -6  -2    0.43    0.31
   6  -6  -2    0.01    0.52
   6  -6  -2    0.40    0.35
   7  -6  -2    1.06    0.42
   0  -7  -2    3.43    0.29
  -1  -7  -2  557.94   23.88
   1  -7   2  551.11   23.93
   1  -7  -2  548.79   23.92
   2  -7   2  664.54   28.68
  -2  -7  -2  644.16   28.58
   2  -7  -2  676.26   28.69
  -3   7   2  117.38    4.78
   3  -7   2  102.26    4.69
   3   7  -2  103.70    4.64
   3   7  -2  104.88    4.69
   3   7  -2  101.40    4.81
   3   7  -2  108.10    4.66
   3  -7   2   97.90    4.64
   3  -7   2  106.37    4.79
   3   7   2  102.74    4.87
   3  -7  -2  105.95    4.66
   3  -7  -2  100.63    4.74
   3   7   2  105.93    4.66
   3   7   2  106.88    4.66
   3  -7  -2   96.53    4.67
   3   7   2  104.64    4.70
   3  -7  -2  102.93    4.70
   3  -7  -2  111.66    4.82
   4  -7   2   40.10    1.91
   4  -7   2   38.55    1.94
   4   7  -2   36.16    2.16
   4   7  -2   38.76    1.96
   4   7  -2   37.30    1.84
   4  -7   2   38.11    1.87
   4   7  -2   40.56    1.88
   4  -7  -2   37.50    1.92
   4   7   2   38.76    1.86
   4  -7  -2   36.10    1.97
   4   7   2   37.37    2.52
   4   7   2   41.65    1.90
   4  -7  -2   39.84    1.88
   4  -7  -2   39.29    1.98
   4   7   2   39.69    2.01
   5  -7   2    5.16    0.58
   5   7  -2    3.80    0.79
   5   7  -2    3.29    0.53
   5   7  -2    3.58    0.45
   5  -7   2    3.61    0.54
   5  -7   2    4.41    0.60
   5   7  -2    3.30    0.60
   5  -7  -2    3.58    0.69
   5   7   2    5.05    0.70
   5  -7  -2    4.27    0.63
   5   7   2    4.45    0.67
   5   7   2    3.73    0.57
   5  -7  -2    4.06    0.64
   5  -7  -2    3.64    0.67
   6   7  -2    1.14    0.73
   6  -7   2    1.56    0.41
   6   7  -2    0.40    0.44
   6   7  -2    0.84    0.47
   6  -7   2    1.50    0.28
   6  -7   2    1.04    0.29
   6  -7  -2    1.39    0.52
   6  -7  -2    0.95    0.35
   6  -7  -2    1.66    0.38
   0  -8   2   22.37    1.03
   0  -8  -2   19.31    1.02
   1  -8   2  381.05   16.88
  -1  -8  -2  389.89   16.83
   1  -8  -2  394.92   16.88
   2   8  -2   52.73    2.67
   2  -8   2   58.56    2.64
  -2  -8  -2   57.52    2.50
   2   8  -2   55.82    2.55
   2   8   2   52.09    2.54
   2  -8  -2   56.57    2.63
   3   8  -2   59.58    2.59
   3  -8   2   58.46    2.63
   3  -8   2   54.40    2.58
   3   8  -2   56.59    2.63
   3  -8   2   58.25    2.60
   3   8  -2   57.87    2.56
   3  -8   2   56.02    2.77
  -3   8   2   51.75    2.52
   3   8  -2   52.89    2.77
   3  -8  -2   53.76    2.66
   3  -8  -2   59.58    2.57
   3  -8  -2   51.60    2.61
   3   8   2   55.57    2.88
   3   8   2   55.89    2.64
   3   8   2   55.60    2.59
   3  -8  -2   55.75    2.64
   3   8   2   59.08    2.59
  -3   8  -2   53.96    2.61
   4  -8   2   47.12    2.27
   4  -8   2   47.54    2.34
   4   8  -2   50.63    2.36
   4  -8   2   51.06    2.30
   4   8  -2   49.52    2.28
   4   8  -2   45.03    2.56
   4   8  -2   46.46    2.25
   4  -8  -2   44.91    2.31
   4  -8  -2   47.53    2.36
   4   8   2   43.91    2.68
   4  -8  -2   50.17    2.27
   4   8   2   51.82    2.30
   4   8   2   48.84    2.39
   4  -8  -2   50.14    2.38
   4   8   2   46.73    2.26
   5  -8   2   18.52    1.05
   5  -8   2   18.24    1.14
   5   8  -2   18.10    1.20
   5  -8  -2   18.54    1.12
   5  -8  -2   18.41    1.27
   5   8   2   16.30    1.18
   6   8  -2   -0.09    0.75
   6   8  -2   -0.29    0.47
   6   8  -2    0.02    0.47
   6  -8   2    0.83    0.24
   6  -8   2    0.70    0.37
   6  -8   2    0.35    0.25
   6   8   2    0.44    0.42
   6  -8  -2    0.89    0.31
   6  -8  -2    1.06    0.74
   6  -8  -2    0.35    0.29
   1  -9   2   33.70    1.66
  -1  -9  -2   33.24    1.58
   1  -9  -2   34.60    1.68
   2   9  -2  200.23    9.12
   2   9  -2  213.45    9.01
  -2  -9  -2  207.03    9.00
   2   9  -2  204.04    9.03
   2   9  -2  216.52    9.02
   2  -9   2  212.91    9.01
   2  -9   2  203.93    9.12
  -2   9   2  207.17    9.00
   2  -9   2  191.02    9.03
  -2   9   2  222.46    9.02
   2   9   2  211.51    9.03
  -2   9  -2  194.16    8.99
   2   9   2  204.81    9.02
   2  -9  -2  213.48    9.14
   2   9   2  212.79    9.02
   2   9   2  196.89    9.12
   2  -9  -2  193.48    9.03
   3  -9   2   74.90    3.67
  -3   9   2   60.91    3.00
  -3   9   2   59.09    2.96
   3  -9   2   69.37    3.04
   3   9  -2   67.51    3.08
   3   9  -2   63.73    3.24
   3   9  -2   66.79    3.01
   3  -9   2   65.02    3.02
   3  -9   2   66.01    3.08
   3   9   2   69.31    3.10
   3  -9  -2   69.03    3.10
   3   9   2   71.69    3.31
   3   9   2   62.28    3.27
  -3   9  -2   60.68    2.99
   3   9   2   70.85    3.04
   3  -9  -2   65.63    3.07
   3  -9  -2   66.46    3.10
   4   9  -2    9.27    0.72
   4   9  -2    9.38    0.94
   4  -9   2   10.34    0.76
   4   9  -2    9.90    0.76
   4  -9   2   11.65    0.77
   4  -9   2   10.21    0.88
   4   9  -2    7.70    1.24
  -4   9   2    8.10    0.74
   4   9   2   10.27    0.73
   4   9   2   10.82    0.99
   4   9   2   11.25    0.81
   4  -9  -2   11.79    0.95
   4  -9  -2   11.41    0.86
   4  -9  -2   10.98    0.83
   4   9   2    9.51    1.47
   5   9  -2    8.00    0.88
   5   9  -2    8.44    0.70
   5  -9   2   10.20    0.84
  -5   9   2    7.10    0.66
   5  -9   2    8.32    0.66
   5  -9   2    9.86    0.71
   5   9  -2    7.91    1.22
   5   9  -2    6.79    0.67
   5  -9  -2    8.64    0.78
   5   9   2    8.00    1.10
   5   9   2    7.62    0.72
   5  -9  -2    8.81    0.89
   5   9   2    7.70    0.65
   5  -9  -2    7.89    0.78
   6   9  -2    1.32    0.77
   6   9  -2    2.03    0.47
   6   9  -2    2.35    0.39
   6   9   2    1.47    0.40
   6   9   2    2.26    0.41
   6  -9  -2    2.71    0.47
   6  -9  -2    1.62    0.51
   0  10   2   40.07    1.86
   0  10   2   40.30    1.90
   0 -10   2   36.78    1.91
   0  10  -2   44.13    1.95
  -1  10   2    2.35    0.30
   1  10  -2    2.00    0.43
  -1  10   2    2.06    0.29
   1  10  -2    1.33    0.39
   1 -10   2    3.09    0.69
  -1 -10  -2    2.61    0.47
   1  10  -2    1.98    0.31
   1  10   2    3.51    0.63
   1  10   2    1.55    0.39
   1  10   2    2.41    0.37
   1 -10  -2    2.47    0.53
   1 -10  -2    2.04    0.37
   1  10   2    1.99    0.30
  -1  10  -2    2.08    0.36
   2  10  -2  120.17    4.91
  -2  10   2  105.89    4.85
   2  10  -2  115.99    4.92
   2  10  -2  110.57    5.05
  -2  10   2  115.86    4.89
   2  10  -2  112.89    4.94
   2 -10   2  104.70    5.04
   2 -10   2  117.22    4.90
   2 -10   2  104.29    4.94
   2  10   2  109.33    4.92
   2 -10  -2  110.81    5.07
   2  10   2  104.21    5.03
  -2  10  -2  107.14    4.89
   2  10   2  112.55    4.93
   2 -10  -2  104.28    4.93
   2 -10  -2  105.74    4.96
   2  10   2  117.85    4.92
  -3  10   2  147.19    6.46
   3 -10   2  145.97    6.53
   3  10  -2  150.13    6.50
   3  10  -2  142.58    6.68
   3  10  -2  152.76    6.48
   3 -10   2  144.87    6.47
   3 -10   2  156.22    6.49
   3  10  -2  150.12    6.53
   3 -10  -2  148.91    6.55
   3 -10  -2  143.32    6.58
   3  10   2  146.35    6.50
   3 -10  -2  141.80    6.50
   3  10   2  132.87    6.66
   3  10   2  148.88    6.53
   3  10   2  148.66    6.49
   4  10  -2   76.01    3.42
  -4  10   2   71.36    3.30
   4 -10   2   72.37    3.31
   4  10  -2   66.02    3.60
   4  10  -2   69.98    3.31
   4 -10   2   81.13    3.35
   4 -10   2   76.35    3.41
   4  10  -2   74.36    3.34
   4 -10  -2   76.87    3.44
   4  10   2   68.20    3.41
   4  10   2   72.07    3.32
   4 -10  -2   76.18    3.38
   4  10   2   67.02    3.62
   4  10   2   72.33    3.36
   4 -10  -2   73.61    3.36
   5 -10   2    0.48    0.38
   5  10  -2    0.74    0.42
   5  10  -2    0.58    0.67
   5 -10   2    0.45    0.27
  -5  10   2    0.64    0.27
   5  10  -2    0.20    0.25
   5  10  -2    0.10    0.27
   5 -10   2    0.48    0.25
   5  10   2   -0.01    0.25
   5 -10  -2    0.43    0.42
   5 -10  -2    0.27    0.33
   5  10   2    0.40    0.50
   5 -10  -2    0.79    0.31
   5  10   2    0.48    0.29
   6  10  -2    1.32    0.43
   6 -10   2    1.91    0.40
   6  10  -2    0.90    0.98
   6 -10   2    1.87    0.38
   6  10  -2    1.48    0.34
   6 -10   2    1.57    0.25
   6 -10  -2    1.42    0.44
   6  10   2    0.87    0.37
   6 -10  -2    1.35    0.28
   6 -10  -2    1.86    0.42
   0  11  -2   17.48    1.04
   0  11   2   18.67    1.04
   0 -11  -2   18.63    1.06
   0  11   2   19.32    0.98
   0  11  -2   18.86    1.04
   0  11  -2   18.28    1.08
   0 -11  -2   20.09    1.11
   1 -11   2   26.54    1.55
   1 -11   2   25.51    1.37
   1 -11   2   25.08    1.50
   1  11  -2   27.81    1.42
   1  11  -2   28.48    1.52
  -1 -11  -2   27.68    1.47
  -1  11   2   27.08    1.32
   1  11  -2   29.25    1.37
   1  11  -2   27.26    1.42
  -1  11   2   29.88    1.38
   1 -11  -2   29.04    1.43
   1  11   2   29.53    1.50
   1  11   2   28.92    1.40
  -1  11  -2   27.83    1.40
   1  11   2   27.11    1.43
   1 -11  -2   29.21    1.54
   2 -11   2   74.54    3.25
   2  11  -2   67.79    3.65
   2  11  -2   73.18    3.28
   2  11  -2   71.34    3.30
   2 -11   2   68.22    3.52
  -2  11   2   73.08    3.26
   2 -11   2   66.23    3.30
  -2  11   2   67.91    3.20
   2  11  -2   76.90    3.27
   2  11   2   75.86    3.28
   2  11   2   70.57    3.28
   2 -11  -2   66.64    3.30
   2  11   2   84.12    3.46
   2 -11  -2   74.85    3.76
  -2  11  -2   68.19    3.25
   2  11   2   73.09    3.30
   3 -11   2   15.44    0.98
   3  11  -2   15.30    1.34
   3  11  -2   15.41    0.94
  -3  11   2   16.79    0.93
   3 -11   2   17.08    1.08
   3 -11   2   18.02    0.95
   3  11  -2   14.77    0.98
   3  11  -2   17.09    1.07
   3 -11  -2   16.25    1.10
   3  11   2   16.55    0.99
  -3  11  -2   15.08    0.96
   3  11   2   15.38    1.38
   3  11   2   16.95    1.10
   3 -11  -2   16.66    1.12
   3  11   2   16.10    0.96
   3 -11  -2   17.85    1.00
   4  11  -2    3.32    0.50
   4  11  -2    2.33    0.75
   4  11  -2    2.52    0.38
   4  11  -2    2.06    0.50
   4 -11   2    3.75    0.53
   4 -11  -2    2.91    0.56
   4 -11  -2    2.93    0.54
   4  11   2    2.86    0.45
   4  11   2    2.97    0.84
   4 -11  -2    3.23    0.50
   4  11   2    4.33    0.51
   4  11   2    5.00    0.83
   5 -11   2   25.37    1.18
   5  11  -2   21.57    1.18
   5  11  -2   19.82    1.16
   5 -11   2   24.33    1.28
   5 -11   2   23.23    1.14
   5  11  -2   24.52    1.33
   5  11  -2   20.57    1.61
  -5  11   2   21.10    1.16
   5  11   2   23.32    1.40
   5  11   2   19.86    1.15
   5 -11  -2   25.60    1.20
   5 -11  -2   24.27    1.33
   5 -11  -2   22.42    1.21
   5  11   2   21.63    1.20
   6 -11   2    7.56    0.51
   6 -11   2    8.17    0.63
   6  11  -2    6.89    0.72
   6 -11   2    8.01    0.50
   6  11  -2    6.62    0.84
   6 -11  -2    8.14    0.54
   6 -11  -2    7.79    0.80
   6 -11  -2    8.27    0.54
   6  11   2    7.83    0.86
   0 -12  -2    3.11    0.58
   0  12  -2    1.78    0.39
   0  12   2    3.25    0.56
   0  12   2    3.53    0.48
   0  12  -2    3.63    0.61
   0 -12  -2    2.33    0.40
   0  12  -2    2.70    0.40
  -1  12   2   80.08    3.48
   1  12  -2   79.78    3.43
   1 -12   2   71.21    3.68
   1 -12   2   69.08    3.49
  -1  12   2   75.21    3.39
   1  12  -2   75.16    3.45
   1  12  -2   76.36    3.46
   1 -12  -2   73.15    3.67
   1  12   2   77.83    3.45
   1 -12  -2   73.89    3.47
   1  12   2   77.50    3.46
   1  12   2   78.42    3.54
   1  12   2   81.34    3.44
  -1  12  -2   76.87    3.47
   2  12  -2  180.79    8.25
   2 -12   2  188.12    8.08
   2  12  -2  184.81    8.10
  -2  12   2  192.36    8.09
   2  12  -2  183.82    8.13
   2  12  -2  191.74    8.10
  -2  12   2  181.15    8.11
   2 -12   2  170.74    8.13
   2  12   2  179.90    8.23
   2 -12  -2  176.58    8.14
   2  12   2  192.26    8.13
   2  12   2  199.05    8.11
  -2  12  -2  174.39    8.09
   2  12   2  185.96    8.12
   3 -12   2   52.23    2.24
   3  12  -2   47.90    2.25
   3  12  -2   47.60    2.33
   3  12  -2   45.63    2.26
   3 -12   2   45.32    2.33
   3 -12   2   45.11    2.23
   3  12  -2   46.78    2.55
  -3  12   2   49.79    2.24
  -3  12  -2   45.72    2.25
   3  12   2   48.68    2.35
   3 -12  -2   47.80    2.37
   3  12   2   48.49    2.25
   3  12   2   46.62    2.56
   3 -12  -2   50.65    2.26
   3 -12  -2   47.30    2.36
   3  12   2   47.58    2.28
   4 -12   2   77.18    3.45
   4 -12   2   85.16    3.53
   4  12  -2   76.08    3.79
  -4  12   2   76.54    3.47
   4  12  -2   73.76    3.49
   4 -12  -2   80.06    3.50
   4 -12  -2   74.29    3.50
   4  12   2   80.02    3.82
   4  12   2   70.22    3.80
   4  12   2   75.11    3.51
   5  12  -2    1.20    0.29
   5  12  -2    0.65    0.27
   5 -12   2    1.37    0.26
   5  12  -2    0.78    0.69
   5 -12   2    1.87    0.43
   5  12  -2    1.64    0.43
   5 -12   2    1.49    0.39
   5 -12  -2    1.40    0.32
   5  12   2    0.64    0.49
   5 -12  -2    1.05    0.41
   5  12   2    1.07    0.27
   5 -12  -2    1.56    0.28
   5  12   2    1.02    0.30
   0  13  -2    1.09    0.42
   0  13  -2    1.26    0.39
   0 -13  -2    1.12    0.41
   0  13  -2    1.21    0.37
   0  13   2    1.59    0.37
   0  13   2    1.50    0.32
   1  13  -2   49.52    2.37
  -1  13   2   50.74    2.36
   1  13  -2   51.93    2.33
  -1  13   2   48.85    2.30
   1  13   2   52.95    2.35
   1 -13  -2   46.67    2.37
   1  13   2   51.51    2.35
  -1  13  -2   49.44    2.38
   1  13   2   49.79    2.39
   1  13   2   49.34    2.46
  -2  13   2   42.66    1.90
   2  13  -2   41.76    1.90
   2  13  -2   40.19    1.96
   2  13  -2   40.02    1.90
   2 -13   2   37.82    1.98
  -2  13   2   37.35    1.84
   2 -13   2   38.10    1.87
   2  13   2   38.00    2.11
   2 -13  -2   39.06    1.98
   2  13   2   40.79    1.96
   2  13   2   38.06    1.92
   2  13   2   42.46    1.90
  -2  13  -2   36.07    1.91
  -3  13   2   56.69    2.50
   3  13  -2   53.75    2.50
   3  13  -2   51.96    2.50
   3 -13   2   56.77    2.48
   3 -13   2   51.86    2.58
   3  13  -2   52.25    2.77
   3  13   2   55.93    2.59
  -3  13  -2   49.49    2.51
   3  13   2   50.79    2.52
   3 -13  -2   54.59    2.60
   3  13   2   51.00    2.79
   3 -13  -2   56.70    2.53
   4  13  -2   17.04    1.09
   4 -13   2   18.12    0.92
   4  13  -2   14.94    1.39
   4  13  -2   14.71    0.91
  -4  13   2   16.61    0.92
   4  13  -2   15.47    0.94
   4 -13   2   16.61    1.06
   4 -13   2   16.47    0.91
   4 -13  -2   15.90    0.99
   4 -13  -2   16.77    0.92
   4  13   2   15.24    1.53
   4 -13  -2   15.91    1.09
   4  13   2   15.55    0.95
   4  13   2   16.29    1.07
   4  13   2   15.12    0.90
   5 -13   2   -0.19    0.34
   5  13  -2   -0.49    0.67
  -5  13   2    0.37    0.35
   5  13  -2    0.33    0.43
   5 -13   2    0.14    0.23
   5  13  -2    0.02    0.46
   5  13   2    0.62    0.45
   5  13   2    0.36    0.36
   5 -13  -2   -0.32    0.28
   5 -13  -2    0.28    0.47
   5  13   2    0.13    0.31
   5 -13  -2    0.35    0.23
   0  14  -2   32.08    1.71
   0  14   2   35.98    1.74
   0 -14  -2   32.09    1.75
   0  14  -2   35.13    1.78
   0  14   2   33.80    1.66
   1  14  -2   26.06    1.30
  -1  14   2   26.71    1.36
   1  14  -2   24.72    1.35
   1  14  -2   25.36    1.49
  -1  14   2   24.63    1.28
   1  14   2   25.25    1.33
  -1  14  -2   23.57    1.38
   1  14   2   25.90    1.31
   1  14   2   25.19    1.47
   1 -14  -2   24.10    1.38
   2  14  -2   84.98    4.08
   2  14  -2   82.75    3.88
   2  14  -2   87.01    3.90
   2  14  -2   84.89    3.93
  -2  14   2   80.11    3.85
  -2  14   2   92.11    3.92
   2 -14   2   77.83    3.94
   2  14   2   90.22    3.95
  -2  14  -2   81.32    3.92
   2  14   2   86.52    3.92
   2  14   2   93.96    3.91
  -2  14  -2   93.05    3.91
   2 -14  -2   86.50    3.97
   2  14   2   87.72    4.08
   3  14  -2   15.29    0.97
   3  14  -2   16.80    1.42
   3 -14   2   15.82    0.95
  -3  14   2   17.04    0.99
  -3  14  -2   14.13    1.06
   3  14   2   16.19    1.00
   3  14   2   16.60    1.40
  -4  14   2   29.24    1.43
   4  14  -2   26.91    1.41
   4  14  -2   27.25    1.41
   4  14  -2   26.26    1.77
   4 -14   2   29.68    1.51
   4 -14   2   29.64    1.41
   4  14  -2   28.67    1.51
   4  14   2   31.01    1.53
   4 -14  -2   30.37    1.54
   4  14   2   26.78    1.91
   4  14   2   27.93    1.41
   4 -14  -2   30.29    1.42
   4  14   2   27.18    1.42
   5  14  -2    0.33    0.24
   5  14  -2    0.05    0.25
   5  14  -2    0.65    0.36
   5 -14   2    0.43    0.32
   5  14  -2    0.18    0.65
   5  14   2    0.23    0.43
   5 -14  -2    0.57    0.47
   5  14   2   -0.15    0.22
   5  14   2    0.28    0.25
   5 -14  -2   -0.30    0.36
   0 -15   2   10.37    0.83
   0  15  -2    9.33    0.91
   0  15  -2   10.19    0.85
   0  15   2    9.44    0.83
   0 -15  -2    8.15    0.95
   0  15   2    9.42    0.72
  -1  15   2    0.36    0.33
   1  15  -2    0.90    0.37
   1  15  -2    0.39    0.28
  -1  15   2    0.88    0.32
   1  15  -2    0.59    0.48
   1  15   2    0.67    0.32
   1 -15  -2    1.34    0.45
  -1  15  -2    0.29    0.38
   1  15   2    0.82    0.42
   1  15   2    0.79    0.36
   2  15  -2  120.12    5.36
   2  15  -2  124.29    5.33
  -2  15   2  103.18    5.46
   2 -15   2  107.06    5.44
   2  15  -2  120.36    5.54
  -2  15   2  126.57    5.38
   2  15   2  125.31    5.37
   2  15   2  122.44    5.57
   2  15   2  127.34    5.33
   2 -15  -2  120.11    5.39
   3 -15   2   24.79    1.46
   3  15  -2   27.42    1.44
   3  15  -2   25.62    1.66
  -3  15   2   28.12    1.39
   3  15  -2   26.75    1.36
   3  15  -2   25.77    1.35
   3  15   2   24.99    1.65
   3  15   2   26.80    1.36
   3  15   2   29.95    1.46
   3  15   2   25.80    1.37
   3 -15  -2   26.86    1.47
  -3  15  -2   31.18    1.41
  -3  15  -2   23.90    1.45
   4  15  -2    2.89    0.65
   4  15  -2    2.91    0.49
   4  15  -2    2.25    0.33
   4 -15   2    2.89    0.43
   4  15  -2    2.01    0.43
   4  15   2    2.81    0.82
   4 -15  -2    3.80    0.65
   4  15   2    2.87    0.44
   4  15   2    2.75    0.46
   4  15   2    2.16    0.32
   5  15  -2    0.99    0.39
   5 -15   2   -0.14    0.37
   5  15  -2    0.29    0.40
   5  15   2    0.74    0.25
   5 -15  -2    0.65    0.35
   5  15   2    0.34    0.36
   0  16  -2   28.73    1.71
   0  16   2   35.59    1.75
   0  16   2   32.41    1.61
   0  16  -2   32.55    1.83
   1  16   2    0.39    0.37
  -1  16  -2    0.01    0.58
  -2  16   2   14.97    0.94
  -2  16   2   12.25    1.29
   2  16  -2   14.75    0.98
   2 -16   2   13.87    1.10
   2  16  -2   13.78    0.93
   2  16  -2   15.36    0.89
   2  16  -2   14.76    1.18
  -2  16  -2   14.95    1.03
   2 -16  -2   14.14    1.03
   2  16   2   16.31    1.01
   2  16   2   13.68    0.94
   2  16   2   14.60    0.88
   2  16   2   15.60    1.14
   3  16  -2   28.98    1.51
   3 -16   2   27.35    1.54
   3  16  -2   30.12    1.44
   3  16  -2   29.04    1.71
  -3  16   2   31.35    1.49
   3  16  -2   28.47    1.44
   3  16   2   29.70    1.43
   3  16   2   28.43    1.48
  -3  16  -2   26.50    1.59
   3  16   2   28.71    1.45
   3 -16  -2   30.16    1.53
   3  16   2   28.42    1.75
   4  16  -2   15.94    0.95
   4  16  -2   15.96    1.29
   4 -16   2   15.99    0.93
  -4  16   2   13.76    0.95
   4  16  -2   15.29    0.85
   4  16  -2   14.39    0.82
   4  16   2   14.42    0.83
   4 -16  -2   14.58    0.95
   4  16   2   12.29    1.80
   4  16   2   14.12    0.83
   4  16   2   15.00    0.95
   0  17  -2    8.80    0.96
   0  17  -2   10.28    0.94
   0  17   2   11.53    0.82
   0  17   2   11.75    0.89
   1  17  -2    2.61    0.52
  -1  17   2    2.51    0.46
   1  17  -2    2.81    0.46
  -1  17   2    2.70    0.40
  -1 -17   2    3.04    0.40
  -1  17  -2    2.36    0.50
   1  17   2    2.73    0.40
   1 -17  -2    2.85    0.58
   1  17   2    2.03    0.49
   2  17  -2    8.61    0.80
   2  17  -2    7.92    0.67
   2  17  -2    8.43    0.95
  -2  17   2    9.33    0.76
   2  17   2    9.08    0.77
   2  17   2    8.38    0.67
   2  17   2    8.95    0.94
  -2  17  -2    7.55    0.86
   2 -17  -2    8.89    0.86
   3  17  -2   12.72    0.79
   3  17  -2   13.95    0.90
   3 -17   2   11.65    0.95
   3  17  -2   11.41    0.79
   3  17  -2   13.98    1.14
   3  17   2   11.55    0.81
   3  17   2   13.72    1.28
   3  17   2   14.49    0.88
   4  17  -2   10.96    1.34
   4  17  -2   12.20    0.79
   4 -17  -2    9.75    0.78
  -4 -17   2   10.84    0.65
   4  17   2   10.78    0.80
   4  17   2   10.08    0.67
   0  18   2    4.61    0.49
   0  18   2    3.91    0.69
   0  18  -2    4.14    0.60
   1  18  -2    6.73    0.82
  -1  18   2    6.90    0.76
  -1  18   2    5.47    0.56
   1  18  -2    6.77    0.88
  -1  18  -2    5.86    0.81
  -1 -18   2    6.78    0.73
   1  18   2    6.67    0.72
   1  18   2    6.56    0.85
  -2  18   2    2.13    0.41
   2  18  -2    1.99    0.53
   2  18   2    1.60    0.56
   2 -18  -2    2.44    0.51
   2  18   2    2.21    0.40
  -2  18  -2    1.32    0.49
   2  18   2    1.98    0.35
   3  18  -2    5.64    0.95
   3  18  -2    5.70    0.68
  -3  18   2    5.94    0.69
   3 -18  -2    5.18    0.72
   3  18   2    7.04    1.14
   3  18   2    5.47    0.56
   3  18   2    5.68    0.65
  -3 -18   2    5.74    0.54
   0  19   2    2.75    0.44
   0  19   2    3.22    0.52
   1  19  -2    3.21    0.55
   1  19   2    2.06    0.41
  -1  19  -2    2.23    0.51
   2  19  -2    5.50    0.80
  -2  19   2    6.71    0.70
   2  19  -2    6.11    0.93
  -2 -19   2    7.37    0.67
  -2  19  -2    4.40    0.87
   2  19   2    6.96    0.65
   2  19   2    7.04    0.92
   0  20   2   13.93    1.00
   0  20  -2   13.88    1.08
  -1  20   2    6.80    0.76
   1  20  -2    5.57    0.87
   1  20   2    6.03    0.85
   1  20   2    6.30    0.77
   0   0   3    0.55    0.11
  -1   0   3  153.28    6.72
   1   0  -3  157.53    6.72
   2   0  -3  102.08    4.51
   2   0   3  104.22    4.54
   3   0  -3   31.07    1.48
   4   0  -3  150.13    6.19
  -4   0  -3  144.61    6.28
   4   0  -3  135.12    6.23
   4   0   3  148.85    6.19
   4   0   3  128.55    6.22
   4   0  -3  133.48    6.32
   4   0  -3  142.17    6.29
   4   0   3  139.07    6.17
   5   0  -3    4.07    0.70
   5   0  -3    5.18    0.88
   5   0  -3    6.54    0.93
   5   0   3    4.55    0.60
   5   0   3    4.95    0.58
   5   0   3    4.62    0.83
   6   0   3   -0.07    0.29
   6   0  -3    0.73    0.46
   6   0  -3   -0.01    0.50
   6   0   3    0.02    0.33
   6   0  -3   -0.17    0.47
   7   0  -3    0.28    0.74
   0   1   3  440.67   19.02
   2  -1   3  386.63   16.26
   2   1  -3  393.39   16.22
  -2  -1  -3  398.41   16.27
   2  -1  -3  380.11   16.24
  -2  -1   3  317.57   16.19
   3  -1   3  665.85   28.85
   3   1  -3  680.15   28.80
  -3  -1  -3  662.81   28.85
   3  -1  -3  655.79   28.83
   4   1  -3   42.31    1.95
   4  -1   3   40.43    1.91
   4  -1   3   38.53    2.00
   4   1  -3   39.05    2.02
   4  -1   3   41.09    1.94
   4   1  -3   38.28    2.13
  -4  -1  -3   40.04    2.01
   4  -1  -3   44.38    2.08
   4   1   3   40.18    1.91
   4   1   3   40.19    1.91
   4  -1  -3   43.70    1.95
   4  -1  -3   37.83    2.10
   4  -1  -3   39.90    2.00
   5   1  -3   19.02    1.42
   5   1  -3   20.91    1.39
   5  -1   3   21.12    1.13
   5   1  -3   21.61    1.30
   5  -1   3   21.02    1.15
   5  -1   3   21.00    1.26
   5   1  -3   22.67    1.21
   5  -1  -3   20.26    1.39
   5  -1  -3   22.00    1.18
   5   1   3   20.81    1.13
   5  -1  -3   19.55    1.33
   5  -1  -3   21.65    1.27
   5   1   3   21.38    1.15
   6   1  -3    2.16    0.46
   6  -1   3    1.93    0.39
   6  -1   3    2.39    0.45
   6   1  -3    1.82    0.58
   6  -1   3    1.95    0.33
   6   1  -3    2.22    0.55
   6  -1  -3    1.83    0.53
   6  -1  -3    2.20    0.47
   6  -1  -3    1.54    0.51
   7  -1  -3    0.42    0.47
  -2  -2  -3  242.45   10.42
   2  -2  -3  237.25   10.42
  -3  -2  -3  314.32   13.90
   3  -2   3  318.50   13.92
   3  -2  -3  325.59   13.91
   4  -2   3   77.33    3.53
   4   2  -3   71.42    3.71
   4  -2   3   76.14    3.59
   4   2  -3   82.82    3.56
  -4  -2  -3   77.13    3.60
   4   2  -3   85.30    3.56
   4  -2   3   81.60    3.56
   4   2  -3   80.54    3.68
   4  -2   3   79.70    3.67
   4   2  -3   66.70    3.61
   4  -2  -3   83.26    3.54
   4  -2  -3   75.81    3.68
   4  -2  -3   79.74    3.63
   4  -2  -3   76.74    3.59
   4   2   3   79.83    3.58
   4   2   3   78.75    3.52
   4  -2  -3   81.58    3.71
   5  -2   3   89.98    4.04
   5  -2   3   93.09    4.10
   5   2  -3   91.98    4.23
   5  -2   3   92.05    4.07
   5   2  -3   81.87    4.22
   5   2  -3   93.85    4.08
   5  -2  -3   91.46    4.04
   5  -2  -3   88.61    4.21
   5  -2  -3   91.37    4.15
   5   2   3   85.30    4.02
   5  -2  -3   92.99    4.12
   6  -2   3    3.42    0.59
   6   2  -3    2.89    0.47
   6  -2   3    3.01    0.49
   6  -2   3    3.78    0.48
   6   2  -3    2.87    0.65
   6   2  -3    3.36    0.62
   6  -2  -3    3.92    0.70
   6  -2  -3    4.28    0.70
   7  -2  -3   -0.32    0.41
   0  -3   3  157.69    6.64
   0   3  -3  141.85    6.64
   0  -3  -3  160.45    6.65
  -1  -3  -3  146.76    6.34
   1  -3  -3  145.09    6.36
  -2  -3  -3  149.43    6.45
   2  -3   3  146.74    6.48
   2  -3  -3  147.18    6.47
  -3  -3  -3  334.20   14.77
   3  -3  -3  345.89   14.82
  -4  -3  -3   16.36    1.06
   4  -3   3   18.24    1.02
   4  -3   3   16.53    1.21
   4  -3   3   16.73    0.97
   4  -3   3   16.29    1.04
   4   3  -3   13.89    1.34
   4   3  -3   17.05    1.20
   4   3  -3   16.31    1.02
   4   3  -3   18.02    1.04
   4  -3  -3   17.46    1.00
   4  -3  -3   17.47    1.40
   4  -3  -3   17.73    1.11
   4   3   3   15.76    0.96
   4  -3  -3   16.33    1.24
   4  -3  -3   16.05    1.18
   4   3   3   17.81    1.13
   4   3   3   19.47    1.06
   4  -3  -3   17.65    1.06
   5   3  -3  147.31    7.46
   5  -3   3  169.75    7.31
   5  -3   3  169.67    7.36
   5   3  -3  168.18    7.34
   5   3  -3  171.66    7.50
   5  -3   3  171.40    7.34
   5  -3  -3  162.48    7.29
   5  -3  -3  163.94    7.46
   5  -3  -3  168.62    7.38
   5  -3  -3  170.40    7.39
   6   3  -3    1.01    0.66
   6   3  -3    0.08    0.39
   6  -3   3    0.53    0.26
   6  -3   3    1.08    0.36
   6  -3   3    0.92    0.33
   6   3  -3    1.38    0.56
   6  -3  -3    1.20    0.44
   6  -3  -3    1.20    0.48
   6  -3  -3    1.20    0.40
   7  -3  -3   -0.32    0.36
  -1  -4  -3  233.20   10.11
   1  -4   3  236.74   10.14
   1  -4  -3  230.51   10.13
   2  -4   3  165.93    7.17
  -2  -4  -3  164.63    7.12
   2  -4  -3  159.45    7.15
   3  -4   3   89.93    4.15
  -3  -4  -3   92.80    4.08
   3  -4  -3   92.35    4.16
   4   4  -3   92.98    3.96
   4   4  -3   74.24    4.14
   4  -4   3   84.53    4.13
  -4  -4  -3   82.99    3.99
   4  -4   3   87.62    3.98
   4  -4   3   86.47    3.98
   4   4  -3   93.20    3.99
   4   4  -3   87.16    4.11
   4  -4   3   88.63    3.94
   4   4   3   92.40    3.97
   4   4   3   93.59    3.95
   4  -4  -3   91.62    4.20
   4  -4  -3   88.84    4.04
   4  -4  -3   87.49    4.00
   4   4   3   93.63    3.99
   4  -4  -3   83.37    4.08
   4  -4  -3   87.84    4.01
   4  -4  -3   87.42    3.92
   5   4  -3   41.93    2.26
   5  -4   3   42.25    2.01
   5  -4   3   43.21    2.07
   5   4  -3   43.18    2.08
   5   4  -3   35.89    2.30
   5  -4   3   42.75    2.06
   5   4  -3   43.57    2.04
   5  -4  -3   38.89    2.24
   5   4   3   48.75    2.40
   5   4   3   42.66    2.06
   5  -4  -3   39.89    2.17
   5  -4  -3   44.74    2.17
   5  -4  -3   43.20    2.11
   5  -4  -3   41.38    2.09
   6   4  -3   30.30    1.65
   6   4  -3   33.19    1.88
   6  -4   3   33.50    1.61
   6  -4   3   31.94    1.61
   6  -4   3   33.71    1.56
   6  -4  -3   33.22    1.65
   6  -4  -3   32.78    1.66
   6  -4  -3   32.27    1.72
   7  -4  -3    4.19    0.77
   7  -4  -3    3.37    0.61
   1  -5   3  429.84   18.03
  -1  -5  -3  414.83   17.99
   1  -5  -3  404.19   18.02
   2  -5   3  387.83   16.56
  -2  -5  -3  374.22   16.49
   2  -5  -3  381.04   16.55
   3  -5   3  153.55    7.08
   3  -5   3  159.53    7.09
   3   5  -3  159.82    7.08
   3   5  -3  171.81    7.06
   3  -5   3  157.16    7.05
   3  -5   3  164.23    7.15
  -3  -5  -3  167.61    7.05
   3  -5  -3  144.41    7.15
   3   5   3  164.29    7.08
   3  -5  -3  147.97    7.08
   3   5   3  164.86    7.07
   3  -5  -3  164.49    7.09
   3  -5  -3  171.81    7.18
   4  -5   3   20.78    1.20
   4   5  -3   23.58    1.16
   4   5  -3   22.23    1.25
   4  -5   3   20.42    1.18
   4   5  -3   22.61    1.19
   4   5  -3   22.88    2.07
   4   5  -3   18.46    1.66
   4  -5  -3   21.27    1.23
   4  -5  -3   19.59    1.33
   4   5   3   22.86    1.23
   4  -5  -3   21.07    1.32
   4  -5  -3   20.05    1.13
   4  -5  -3   23.34    1.79
   4   5   3   20.42    1.16
   5  -5   3   70.61    3.31
   5  -5   3   72.16    3.30
   5   5  -3   71.68    3.32
   5  -5   3   71.09    3.26
   5   5  -3   68.91    3.48
   5   5  -3   73.38    3.28
   5  -5  -3   75.65    3.38
   5  -5  -3   69.70    3.40
   5   5   3   67.98    3.28
   5  -5  -3   73.20    3.35
   5   5   3   76.17    3.34
   5  -5  -3   71.03    3.31
   6  -5   3    6.09    0.60
   6  -5   3    5.01    0.52
   6   5  -3    4.65    0.75
   6   5  -3    5.60    0.75
   6  -5   3    6.02    0.64
   6  -5  -3    6.21    0.70
   6  -5  -3    5.67    0.67
   6  -5  -3    4.35    0.73
   7  -5  -3    4.77    0.60
   0  -6   3  489.30   21.56
   0  -6  -3  508.73   21.57
   1  -6   3  183.31    7.85
  -1  -6  -3  176.49    7.80
   1  -6  -3  179.11    7.84
   2  -6   3  431.88   18.58
  -2  -6  -3  421.20   18.50
   2  -6  -3  429.54   18.58
   3  -6   3  139.07    6.38
   3  -6   3  142.97    6.42
  -3  -6  -3  151.14    6.50
   3   6  -3  144.14    6.38
   3  -6   3  144.91    6.42
   3  -6   3  148.99    6.51
   3   6  -3  138.81    6.53
   3   6  -3  150.88    6.40
   3  -6  -3  146.17    6.42
   3   6   3  147.55    6.41
   3  -6  -3  142.28    6.38
   3   6   3  150.62    6.41
   3  -6  -3  138.12    6.49
   3  -6  -3  136.03    6.43
   3  -6  -3  144.78    6.44
   3   6   3  151.78    6.49
   3  -6  -3  153.05    6.54
   4   6  -3  108.37    5.02
   4   6  -3  110.34    4.82
   4  -6   3  105.85    4.81
   4   6  -3  108.60    4.81
   4   6  -3  109.06    4.87
   4  -6   3  108.69    4.86
   4  -6   3  111.45    4.86
   4  -6  -3  108.88    4.85
   4   6   3  110.92    4.93
   4  -6  -3  103.62    4.87
   4   6   3  111.48    4.88
   4  -6  -3  100.88    4.93
   4   6   3  112.79    4.86
   4  -6  -3  103.85    4.77
   5  -6   3   13.57    0.94
   5  -6   3   14.57    0.89
   5   6  -3   12.01    0.98
   5   6  -3   13.22    0.88
   5   6  -3   12.78    1.27
   5  -6   3   13.04    0.83
   5  -6  -3   12.82    0.99
   5  -6  -3   11.81    0.95
   5  -6  -3   11.37    1.08
   5   6   3   12.46    0.86
   5   6   3   15.00    0.97
   5  -6  -3   13.49    0.91
   6  -6   3    0.82    0.28
   6   6  -3    0.69    0.42
   6   6  -3    1.02    0.65
   6  -6   3    0.97    0.25
   6  -6   3    0.81    0.36
   6  -6  -3    0.50    0.34
   6  -6  -3    0.44    0.33
   0  -7   3  528.57   22.89
   0  -7  -3  530.44   22.90
  -1  -7  -3  364.29   15.98
   1  -7   3  370.73   16.03
   1  -7  -3  372.40   16.03
   2  -7   3  322.42   14.19
  -2  -7  -3  305.77   14.10
   2  -7  -3  347.75   14.26
   3  -7   3   16.05    0.96
   3  -7   3   16.36    1.15
   3   7  -3   17.81    0.95
   3  -7   3   20.05    0.99
   3  -7   3   19.87    1.04
  -3   7   3   15.86    0.94
   3   7  -3   16.95    1.24
  -3  -7  -3   16.26    0.95
   3   7  -3   17.37    0.97
   3  -7  -3   16.06    1.05
   3   7   3   16.08    1.14
   3  -7  -3   18.12    1.22
   3  -7  -3   18.73    0.98
   3  -7  -3   15.14    1.13
   3   7   3   17.68    0.99
   3   7   3   19.22    1.00
   3   7   3   16.37    2.16
   3  -7  -3   16.77    1.07
   4   7  -3   16.46    1.30
  -4   7   3   15.26    0.99
   4   7  -3   15.94    0.92
   4  -7   3   14.57    1.00
   4  -7   3   15.13    0.93
   4   7  -3   15.72    1.06
   4  -7   3   14.12    0.91
   4   7  -3   14.09    0.90
   4  -7  -3   16.08    1.10
   4  -7  -3   14.23    1.09
   4   7   3   15.71    0.93
   4   7   3   17.28    1.00
   4   7   3   16.69    1.21
   4  -7  -3   15.29    1.02
   4  -7  -3   15.14    0.94
   5   7  -3   31.83    2.07
   5  -7   3   35.95    1.84
   5  -7   3   36.78    1.75
   5   7  -3   37.50    1.79
   5   7  -3   36.35    1.86
   5  -7   3   37.28    1.79
   5  -7  -3   37.24    1.79
   5   7   3   36.55    1.84
   5  -7  -3   39.25    1.94
   5  -7  -3   36.45    1.89
   5  -7  -3   35.57    1.84
   5   7   3   35.51    1.78
   6   7  -3    2.04    0.45
   6  -7   3    1.41    0.37
   6  -7   3    2.02    0.45
   6   7  -3    1.53    0.68
   6  -7   3    1.58    0.27
   6  -7  -3    1.70    0.39
   6  -7  -3    2.32    0.39
   0  -8   3  870.77   37.61
  -1  -8  -3  174.66    7.69
   1  -8   3  176.91    7.74
   1  -8  -3  177.27    7.74
   2   8  -3   98.34    4.30
   2   8  -3   92.47    4.33
   2   8  -3   91.03    4.42
  -2  -8  -3   97.04    4.28
   2  -8   3   97.69    4.40
   2  -8   3   98.92    4.31
   2   8  -3   99.95    4.31
   2   8   3   96.71    4.31
   2   8   3   98.15    4.32
   2  -8  -3  103.55    4.42
   2  -8  -3   90.80    4.33
   2  -8  -3   98.29    4.30
   3   8  -3   49.04    2.63
  -3   8   3   53.08    2.38
   3  -8   3   51.19    2.64
   3  -8   3   50.23    2.42
   3   8  -3   56.24    2.43
   3  -8   3   56.62    2.45
   3   8  -3   52.14    2.48
   3   8  -3   54.25    2.44
   3  -8   3   51.98    2.48
   3   8   3   52.84    2.46
   3   8   3   53.90    2.45
   3  -8  -3   55.15    2.43
   3  -8  -3   53.01    2.51
   3  -8  -3   50.28    2.54
   3   8   3   53.94    2.52
   3  -8  -3   53.82    2.71
   3  -8  -3   49.89    2.48
   3   8   3   48.14    2.80
   4  -8   3   10.60    0.76
   4  -8   3    8.76    0.73
   4   8  -3    9.38    0.72
   4  -8   3   10.76    0.85
   4   8  -3   10.52    0.91
  -4   8   3   10.03    0.76
   4   8  -3   10.27    0.74
   4   8  -3   10.68    1.21
   4  -8  -3    9.90    0.89
   4   8   3    9.25    0.71
   4  -8  -3   10.98    0.86
   4   8   3   13.41    1.05
   4  -8  -3   10.25    0.93
   4  -8  -3   10.53    0.74
   4   8   3   10.09    0.80
   5   8  -3   10.36    0.80
   5   8  -3   10.07    1.19
  -5   8   3    9.20    0.74
   5   8  -3   10.80    0.77
   5   8   3   11.38    0.84
   5   8   3   10.92    1.26
   6  -8   3    6.89    0.50
   6   8  -3    5.84    0.74
  -6   8   3    4.52    0.60
   6  -8   3    6.64    0.52
   6  -8   3    5.36    0.64
   6   8  -3    6.76    0.86
   6   8   3    4.48    0.70
   6  -8  -3    5.81    0.61
   6   8   3    5.45    0.86
   6  -8  -3    6.53    0.61
   6  -8  -3    6.44    0.71
   0  -9  -3  240.88   10.26
   0  -9   3  229.09   10.24
   1   9  -3  139.93    6.14
  -1   9   3  137.84    5.96
  -1  -9  -3  134.30    5.97
   1  -9   3  132.19    6.02
   1  -9  -3  135.08    6.03
   2   9  -3  107.87    4.53
   2   9  -3  101.98    4.55
   2  -9   3  105.88    4.64
   2  -9   3   95.82    4.50
  -2  -9  -3  106.65    4.57
  -2   9   3   99.92    4.46
   2   9  -3  104.49    4.51
  -2   9   3  103.67    4.51
   2  -9   3   96.88    4.55
   2  -9   3  104.25    4.51
   2   9   3  102.74    4.53
   2   9   3   97.54    4.66
   2  -9  -3  105.53    4.66
   2   9   3  105.79    4.55
   2  -9  -3   99.08    4.55
   2   9   3  108.56    4.54
   2  -9  -3   90.27    4.58
  -2   9  -3   93.37    4.50
  -3   9   3   15.16    0.85
   3   9  -3   17.06    1.05
   3  -9   3   16.65    0.92
   3   9  -3   16.02    0.94
   3   9  -3   13.92    1.87
   3  -9   3   16.03    1.03
   3   9  -3   15.91    0.91
   3  -9   3   16.20    0.93
   3   9   3   15.73    0.95
   3  -9  -3   15.90    1.08
   3   9   3   14.41    0.95
   3  -9  -3   14.33    1.01
   3   9   3   15.46    1.48
   3   9   3   17.19    1.09
   4   9  -3    6.43    0.80
   4   9  -3    6.32    0.61
   4  -9   3    5.80    0.60
   4  -9   3    5.97    0.61
   4   9  -3    5.95    0.58
   4   9  -3    4.59    0.83
   4  -9   3    4.68    0.74
   4   9   3    6.27    0.90
   4  -9  -3    6.67    0.84
   4  -9  -3    4.98    0.73
   4   9   3    6.08    0.59
   4  -9  -3    7.26    0.74
   4   9   3    5.53    0.64
   5   9  -3    8.41    0.71
   5  -9   3    9.29    0.65
   5   9  -3    8.93    0.69
   5   9  -3    8.44    0.85
   5   9  -3    8.18    1.17
   5  -9   3   10.26    0.83
   5  -9   3    9.69    0.70
  -5   9   3    8.13    0.66
   5  -9  -3    9.84    0.95
   5   9   3    9.10    1.14
   5  -9  -3    9.50    0.79
   5   9   3    9.41    0.75
   5   9   3    7.56    0.66
   5  -9  -3    9.61    0.81
   6   9  -3    2.28    0.73
   6   9  -3    5.15    0.75
   6   9  -3    4.03    0.65
   6   9   3    3.20    0.45
   6   9   3    3.74    0.63
   6  -9  -3    4.41    0.59
   0  10   3   17.77    0.92
   0  10  -3   17.99    1.07
   0 -10  -3   18.73    1.01
   0  10   3   18.27    0.99
  -1  10   3  117.35    5.15
  -1  10   3  122.87    5.19
  -1 -10  -3  117.97    5.22
   1 -10   3  118.00    5.20
   1 -10   3  113.68    5.55
   1  10  -3  114.59    5.22
   1  10  -3  116.09    5.20
   1  10  -3  121.21    5.19
   1  10  -3  117.38    5.29
   1  10   3  122.60    5.19
   1  10   3  123.43    5.22
   1  10   3  123.16    5.27
   1 -10  -3  120.87    5.29
   1 -10  -3  110.62    5.21
   1  10   3  111.27    5.21
  -1  10  -3  111.84    5.21
   2  10  -3    9.38    0.66
  -2  10   3    8.38    0.59
   2  10  -3    9.71    0.93
  -2 -10  -3    9.59    0.97
   2 -10   3    9.03    0.93
   2  10  -3    8.71    0.64
   2 -10   3    9.01    0.62
  -2  10   3    9.17    0.62
   2 -10   3    7.93    0.80
   2  10  -3    8.05    0.77
   2  10   3    8.93    0.68
  -2  10  -3    8.57    0.69
   2  10   3    9.58    1.05
   2 -10  -3    9.12    0.73
   2  10   3    7.51    0.72
   2  10   3    8.81    0.70
   2 -10  -3    8.82    0.97
   3  10  -3   18.84    1.10
   3  10  -3   20.08    1.08
   3  10  -3   19.64    1.19
   3 -10   3   23.05    1.09
  -3  10   3   19.23    1.07
   3 -10   3   19.20    1.19
   3  10  -3   19.34    1.43
   3 -10   3   18.17    1.06
   3  10   3   20.87    1.22
   3  10   3   19.12    1.57
   3  10   3   19.91    1.12
   3 -10  -3   20.99    1.23
   3 -10  -3   18.95    1.18
   4  10  -3   14.57    0.90
   4  10  -3   14.85    0.94
   4  10  -3   16.62    1.10
   4 -10   3   17.40    0.94
  -4  10   3   14.28    0.91
   4 -10   3   15.17    0.90
   4  10  -3   12.19    1.37
   4 -10  -3   16.54    1.12
   4 -10  -3   15.56    1.02
   4  10   3   14.92    1.15
   4 -10  -3   16.75    1.02
   4  10   3   14.82    0.92
   4  10   3   15.51    0.98
   5 -10   3    3.71    0.49
   5 -10   3    3.06    0.45
   5  10  -3    3.17    0.52
   5  10  -3    2.88    0.53
  -5  10   3    2.11    0.46
   5  10  -3    2.97    0.48
   5 -10   3    3.32    0.45
   5  10  -3    2.78    0.69
   5  10   3    3.24    0.55
   5  10   3    2.08    0.61
   5  10   3    2.72    0.46
   5 -10  -3    3.80    0.55
   5 -10  -3    2.87    0.44
   5 -10  -3    3.23    0.54
   6  10  -3   12.94    1.45
   6 -10   3   16.98    0.84
   6 -10   3   17.29    0.94
   6  10  -3   17.19    1.03
   6 -10   3   16.41    0.86
   6  10  -3   15.88    0.97
   6  10   3   14.46    0.96
   6 -10  -3   17.01    1.10
   6 -10  -3   17.32    0.90
   6  10   3   16.25    1.02
   6 -10  -3   17.90    0.90
   0 -11  -3    4.51    0.63
   0  11  -3    5.39    0.66
   0  11  -3    3.57    0.49
   0  11   3    3.79    0.53
   0  11  -3    4.31    0.54
   0  11   3    3.58    0.44
   1  11  -3    2.48    0.51
  -1  11   3    3.28    0.45
   1  11  -3    2.70    0.44
   1 -11   3    2.27    0.45
   1  11  -3    4.03    0.61
  -1 -11  -3    3.12    0.65
   1 -11   3    2.55    0.57
  -1 -11  -3    2.49    0.40
   1  11  -3    1.91    0.38
  -1  11   3    2.76    0.37
   1  11   3    2.52    0.37
   1  11   3    2.81    0.43
  -1  11  -3    3.06    0.55
   1 -11  -3    3.24    0.72
   1 -11  -3    3.00    0.40
  -2  11   3   99.87    4.24
   2  11  -3   97.39    4.20
   2 -11   3   85.69    4.20
   2  11  -3   89.39    4.19
   2  11  -3   96.11    4.17
   2 -11   3   81.95    4.41
  -2  11   3   92.95    4.09
   2 -11   3   97.23    4.14
   2  11   3   96.12    4.19
   2  11   3  101.33    4.18
  -2  11  -3   86.60    4.15
   2  11   3   92.39    4.32
   2 -11  -3   89.68    4.23
   3 -11   3   26.66    1.38
   3  11  -3   25.89    1.42
   3 -11   3   30.72    1.41
   3  11  -3   26.82    1.75
  -3  11   3   28.37    1.40
   3 -11   3   27.18    1.51
  -3  11   3   27.28    1.35
   3  11  -3   27.72    1.51
   3  11  -3   27.18    1.41
   3 -11  -3   26.83    1.52
   3  11   3   28.51    1.54
   3 -11  -3   28.45    1.46
   3  11   3   29.52    1.44
   3 -11  -3   29.87    1.54
   3  11   3   28.24    1.46
   3  11   3   26.49    1.82
  -4  11   3   11.87    0.78
   4 -11   3   11.51    0.95
   4  11  -3   11.26    0.82
   4  11  -3   11.21    1.00
   4  11  -3   11.30    0.79
   4  11  -3    9.67    1.29
   4 -11   3   11.91    0.76
   4 -11   3   14.10    0.81
   4  11   3   12.71    0.86
   4 -11  -3   13.92    0.92
   4  11   3   11.38    0.79
   4 -11  -3   13.55    0.86
   4  11   3   12.42    1.03
   4 -11  -3   12.92    0.99
   5 -11   3    1.63    0.28
   5  11  -3    1.04    0.31
   5  11  -3    1.10    0.66
  -5  11   3    1.18    0.28
   5 -11   3    1.40    0.38
   5  11  -3    0.81    0.28
   5  11  -3    0.68    0.39
   5 -11   3    1.45    0.27
   5 -11  -3    1.12    0.31
   5 -11  -3    1.74    0.47
   5  11   3    1.46    0.31
   5  11   3    0.83    0.56
   5 -11  -3    1.23    0.37
   5  11   3    1.27    0.27
   6 -11   3    1.12    0.32
   6 -11   3    1.10    0.22
   6  11  -3    1.67    0.41
   6 -11   3    1.16    0.21
   6 -11  -3    1.24    0.26
   6 -11  -3    1.04    0.24
   0  12   3  133.07    5.63
   0  12  -3  120.68    5.66
   0  12  -3  129.50    5.72
   0  12   3  136.60    5.69
   0  12  -3  133.85    5.66
   0 -12  -3  119.81    5.65
   0 -12  -3  120.97    5.77
   1  12  -3  114.38    5.16
   1  12  -3  111.86    5.18
  -1 -12  -3  108.67    5.16
   1  12  -3  117.38    5.16
  -1  12   3  116.44    5.12
  -1  12  -3  127.94    5.19
   1 -12  -3  116.39    5.20
   1  12   3  122.24    5.17
   1  12   3  119.37    5.18
  -1  12  -3  111.82    5.20
   1  12   3  114.62    5.18
   2 -12   3   71.80    3.20
  -2  12   3   67.72    3.15
   2  12  -3   71.80    3.26
   2  12  -3   72.52    3.22
  -2  12   3   76.33    3.21
   2 -12   3   64.87    3.27
   2  12  -3   73.63    3.22
   2  12  -3   70.75    3.41
   2  12   3   69.03    3.23
   2  12   3   76.31    3.23
   2 -12  -3   68.86    3.27
   2  12   3   71.27    3.25
  -2  12  -3   65.99    3.22
   2  12   3   67.67    3.38
   3 -12   3    5.15    0.74
   3  12  -3    4.73    0.78
   3  12  -3    6.66    0.76
   3 -12   3    5.79    0.56
  -3  12   3    6.21    0.57
   3 -12   3    4.22    0.60
  -3  12   3    5.54    0.57
   3  12  -3    4.94    0.59
   3  12   3    6.31    1.19
   3 -12  -3    5.84    0.67
   3 -12  -3    5.44    0.69
   3  12   3    4.98    0.61
   3  12   3    5.38    0.58
   3 -12  -3    7.54    0.80
   3  12   3    5.36    0.78
   4  12  -3   50.39    2.41
   4  12  -3   51.52    2.75
   4 -12   3   52.03    2.38
   4 -12   3   51.23    2.50
   4  12  -3   55.00    2.53
   4  12  -3   50.23    2.43
   4 -12   3   59.35    2.44
  -4  12   3   51.70    2.40
   4  12   3   50.48    2.41
   4  12   3   47.65    2.50
   4  12   3   46.05    2.82
   4  12   3   49.37    2.44
   4 -12  -3   56.59    2.45
   4 -12  -3   51.21    2.46
   4 -12  -3   53.86    2.55
   5 -12   3    0.40    0.23
   5  12  -3    0.61    0.66
   5  12  -3    0.11    0.28
   5  12  -3   -0.10    0.25
   5 -12   3    0.74    0.22
   5 -12   3    0.24    0.36
   5  12  -3    0.15    0.39
  -5  12   3    0.18    0.32
   5 -12  -3    0.63    0.25
   5 -12  -3    0.01    0.43
   5  12   3   -0.13    0.65
   5 -12  -3    0.44    0.30
   5  12   3    0.40    0.24
   5  12   3    0.36    0.28
   0 -13  -3  188.85    8.72
   0  13  -3  203.14    8.78
   0  13   3  216.86    8.75
   0  13   3  205.98    8.68
   0  13  -3  176.81    8.71
   1  13  -3   72.88    3.20
  -1  13   3   66.13    3.15
   1  13  -3   65.92    3.31
   1  13  -3   68.17    3.22
  -1  13   3   72.68    3.21
   1  13   3   76.43    3.21
   1  13   3   72.93    3.21
   1  13   3   71.50    3.30
   1  13   3   70.49    3.23
  -1  13  -3   67.82    3.25
   1 -13  -3   67.52    3.23
   2 -13   3   82.05    3.96
   2  13  -3   88.94    4.04
  -2  13   3   87.79    3.94
   2 -13   3   82.47    4.05
   2  13  -3   89.06    3.99
  -2  13   3   95.21    4.00
   2  13  -3   91.36    4.00
   2  13   3   98.10    4.01
   2  13   3   92.32    4.04
  -2  13  -3   81.52    4.01
   2  13   3   88.62    4.17
   2  13   3   88.08    4.02
  -3  13   3   76.43    3.68
   3 -13   3   79.78    3.79
   3  13  -3   82.75    4.00
   3  13  -3   82.71    3.74
  -3  13   3   86.39    3.73
   3 -13   3   85.72    3.72
   3  13  -3   83.35    3.74
   3  13  -3   82.80    3.79
   3  13   3   82.66    3.74
   3  13   3   86.03    3.81
   3 -13  -3   86.42    3.84
   3  13   3   78.95    3.75
   3  13   3   79.49    3.99
   4 -13   3    5.47    0.54
   4  13  -3    5.16    0.55
   4 -13   3    5.56    0.54
   4 -13   3    4.86    0.71
   4  13  -3    5.54    1.11
   4  13  -3    5.27    0.75
  -4  13   3    5.20    0.53
   4  13  -3    5.70    0.56
   4  13   3    5.53    0.80
   4  13   3    5.61    1.03
   4 -13  -3    5.12    0.73
   4  13   3    5.35    0.53
   4 -13  -3    7.11    0.77
   4 -13  -3    6.08    0.57
   4  13   3    5.49    0.59
   5  13  -3    4.16    0.55
   5 -13   3    4.44    0.53
   5 -13   3    4.83    0.67
   5  13  -3    4.21    0.56
  -5  13   3    3.69    0.54
   5  13  -3    3.75    0.71
   5  13  -3    3.63    0.57
   5  13   3    4.11    0.58
   5 -13  -3    3.78    0.48
   5  13   3    5.03    0.57
   5 -13  -3    3.89    0.40
   0  14  -3   39.78    2.14
   0 -14   3   47.82    2.11
   0  14  -3   44.22    2.20
   0  14   3   45.21    2.07
   0  14   3   44.81    2.14
   0 -14  -3   41.48    2.12
   1  14  -3   18.88    1.29
  -1  14   3   19.50    1.07
   1  14  -3   20.20    1.10
   1  14  -3   18.06    1.16
  -1  14   3   20.64    1.14
   1  14   3   19.92    1.13
   1  14   3   23.57    1.26
  -1  14  -3   18.74    1.20
   1  14   3   20.78    1.25
   1 -14  -3   20.59    1.19
   1  14   3   20.93    1.13
  -2  14   3   30.70    1.44
   2  14  -3   27.73    1.50
   2  14  -3   26.84    1.67
   2  14  -3   28.85    1.43
  -2  14   3   28.27    1.38
   2  14  -3   26.92    1.41
   2 -14   3   25.08    1.54
   2  14   3   27.74    1.48
  -2  14  -3   25.54    1.49
   2  14   3   25.71    1.44
   2 -14  -3   28.75    1.53
   2  14   3   29.19    1.43
  -2  14  -3   31.20    1.45
   2  14   3   27.43    1.67
   3  14  -3    8.33    0.78
   3 -14   3    8.77    0.88
   3 -14   3    8.53    0.68
   3  14  -3    9.05    0.98
  -3  14   3    9.34    0.71
   3  14  -3    8.40    0.72
   3  14  -3    8.38    1.18
   3 -14  -3   10.97    1.29
   3  14   3   11.79    1.15
   3  14   3    8.46    1.25
   3  14   3    8.55    0.74
   3  14   3    7.81    0.73
   4  14  -3    3.25    0.68
   4 -14   3    3.78    0.50
   4  14  -3    3.29    0.47
   4  14  -3    3.89    0.50
   4  14  -3    3.05    0.50
   4 -14   3    3.78    0.49
  -4  14   3    4.38    0.51
   4  14   3    3.42    0.47
   4  14   3    3.41    0.52
   4 -14  -3    3.61    0.52
   4  14   3    3.72    0.48
   5  14  -3    1.45    0.26
   5  14  -3    0.83    0.62
   5  14  -3    1.40    0.37
   5 -14   3    1.70    0.32
   5  14   3    1.45    0.24
  -5 -14   3    1.47    0.27
   5 -14  -3    1.14    0.37
   5  14   3    2.58    0.54
   5  14   3    1.20    0.28
  -5  14  -3    1.24    0.27
   0  15   3    1.59    0.40
   0  15  -3    1.27    0.49
   0 -15   3    2.69    0.41
   0  15  -3    1.73    0.48
   0  15   3    1.92    0.36
   1  15  -3   43.71    2.30
   1  15  -3   47.60    2.44
  -1  15   3   51.33    2.33
   1  15  -3   49.03    2.28
  -1  15   3   47.01    2.25
   1  15   3   50.70    2.29
   1  15   3   49.64    2.40
   1  15   3   49.39    2.27
  -1  15  -3   46.10    2.37
   1 -15  -3   48.36    2.33
   2  15  -3    2.71    0.39
   2  15  -3    3.78    0.71
   2  15  -3    3.59    0.60
   2  15   3    2.89    0.47
  -2  15  -3    4.18    0.90
   2 -15  -3    4.55    0.76
   2  15   3    3.18    0.51
  -3  15   3    7.61    0.64
   3  15  -3    8.32    1.03
   3 -15   3    6.33    0.77
   3  15  -3    7.12    0.63
   3  15  -3    7.14    0.60
   3  15  -3    5.75    0.76
   3  15   3    7.81    0.78
   3  15   3    6.81    0.60
   3 -15  -3    7.77    0.76
   3  15   3    8.19    1.14
   3  15   3    6.68    0.65
   4  15  -3    4.94    0.69
   4 -15   3    4.74    0.83
   4  15  -3    5.59    0.52
   4  15  -3    5.68    1.03
   4  15  -3    5.98    0.57
   4  15   3    6.30    0.52
   4 -15  -3    5.70    0.70
   4  15   3    4.99    0.57
   4  15   3    4.72    0.72
   0  16   3   15.78    0.96
   1  16  -3    1.34    0.50
   1  16  -3    1.18    0.44
  -1  16   3    1.84    0.42
  -1  16   3    0.93    0.39
   1 -16  -3    2.18    0.53
  -1  16  -3    2.13    0.54
   1  16   3    1.25    0.48
  -1 -16   3    1.46    0.36
  -2  16   3   25.00    1.29
  -2  16   3   22.88    1.28
   2  16  -3   23.16    1.31
   2  16  -3   23.14    1.27
   2  16  -3   23.79    1.49
   2  16  -3   23.98    1.25
   2  16   3   24.15    1.29
   2 -16  -3   25.31    1.38
   2  16   3   25.52    1.33
  -2  16  -3   22.13    1.36
   2  16   3   23.94    1.23
   2  16   3   23.21    1.46
   3  16  -3   22.11    1.16
   3  16  -3   22.94    1.46
  -3  16   3   24.13    1.21
   3  16  -3   23.44    1.25
   3 -16   3   20.60    1.25
   3  16  -3   21.89    1.15
   3 -16  -3   23.56    1.27
   3  16   3   19.31    1.55
   3  16   3   20.91    1.17
   3  16   3   22.70    1.23
   3  16   3   22.21    1.15
   4  16  -3   16.25    0.94
  -4  16   3   14.75    0.90
   4  16  -3   13.82    0.81
   4  16  -3   15.83    1.27
   4 -16   3   13.54    0.91
   4 -16  -3   16.42    0.96
  -4 -16   3   15.04    0.83
   4  16   3   15.92    0.96
  -4  16  -3   14.62    0.95
   4  16   3   14.31    0.84
   4  16   3   14.78    0.83
   0  17   3   18.62    1.15
   0  17  -3   17.30    1.22
   0  17   3   18.32    1.05
   1  17  -3   24.62    1.41
   1  17  -3   25.38    1.54
  -1  17   3   28.10    1.43
  -1  17   3   26.15    1.34
   1  17   3   26.09    1.48
   1  17   3   27.10    1.38
  -1  17  -3   25.33    1.47
   1 -17  -3   24.62    1.47
  -1 -17   3   27.48    1.35
  -2  17   3   15.22    1.04
  -2  17   3   14.86    0.96
   2  17  -3   15.92    1.18
   2  17  -3   15.34    1.02
  -2  17  -3   15.19    1.11
   2  17   3   14.88    0.97
   2 -17  -3   16.81    1.05
  -2 -17   3   17.08    0.91
   2  17   3   14.85    1.18
   2  17   3   14.89    0.91
   3  17  -3    0.49    0.29
   3  17   3    0.58    0.29
   3  17   3    0.64    0.65
   3  17   3    0.50    0.33
   3  17   3    0.20    0.30
  -3 -17   3    0.39    0.29
   4  17  -3    3.83    0.64
   4  17  -3    4.32    0.98
   4  17   3    2.98    0.49
  -4 -17   3    3.61    0.46
   4 -17  -3    3.76    0.62
   4  17   3    4.21    0.50
   0  18   3   10.36    0.88
   0  18   3   10.78    0.82
   0  18  -3   11.54    1.00
   1  18  -3    0.82    0.79
  -1  18   3    1.49    0.37
  -1  18   3    0.63    0.39
   1  18  -3    0.42    0.49
  -1  18  -3    0.45    0.47
  -1 -18   3    0.95    0.38
   1  18   3    0.95    0.36
   1  18   3    0.58    0.44
   2  18  -3    4.42    0.93
  -2  18   3    4.86    0.74
   2  18  -3    4.54    0.74
   2 -18  -3    4.91    0.76
   2  18   3    5.29    0.71
  -2  18  -3    4.14    0.67
   2  18   3    4.98    0.65
  -3  18   3    8.78    0.74
   3  18  -3   10.02    1.03
   3  18  -3    8.58    0.74
  -3 -18   3    8.98    0.61
   3  18   3    8.77    0.65
   3  18   3    7.52    0.70
   3 -18  -3    7.36    0.78
   0  19  -3   12.22    1.07
   0  19   3   12.94    0.89
  -1  19   3    7.64    0.89
   1  19  -3    6.57    0.90
  -1  19   3    6.65    0.74
  -1  19  -3    6.92    0.98
   1  19   3    6.66    0.84
   1  19   3    5.57    0.67
  -2  19   3    8.19    0.71
   2  19  -3    6.45    0.73
   2  19  -3    6.59    0.96
   2  19   3    6.38    0.99
   2  19   3    7.91    0.66
  -2 -19   3    8.13    0.68
   0  20  -3    4.73    0.64
   0  20   3    5.57    0.78
   1  20  -3    6.19    0.99
  -1  20   3    6.43    0.78
   1  20   3    5.92    0.90
   1  20   3    5.97    0.72
  -1   0   4  258.74   11.18
   2   0  -4  123.66    5.39
  -3   0  -4  143.62    6.48
   3   0  -4  149.41    6.43
   4   0   4    0.01    0.31
   4   0  -4    0.43    0.46
   4   0   4    0.42    0.28
   4   0  -4    0.60    0.46
   4   0  -4    0.45    0.55
   4   0  -4   -0.18    0.32
  -4   0  -4    0.44    0.46
   4   0   4    0.28    0.48
   5   0  -4    7.53    0.88
   5   0   4    7.02    0.65
   5   0  -4    7.84    0.93
   5   0  -4    7.40    0.72
   5   0  -4    7.93    1.02
   5   0   4    8.69    0.59
   6   0  -4   14.63    1.04
   6   0  -4   14.29    1.04
   6   0   4   13.30    0.81
   6   0   4   12.65    0.78
   6   0  -4   12.47    0.90
   6   0  -4   13.21    1.07
  -3  -1  -4   22.38    1.23
   3  -1   4   25.09    1.29
   3   1  -4   25.84    1.21
   3  -1  -4   23.65    1.22
   4  -1   4   33.06    1.58
   4  -1   4   32.24    1.69
   4   1  -4   29.58    1.75
   4  -1   4   35.47    1.63
  -4  -1  -4   31.70    1.72
   4   1  -4   33.41    1.77
   4   1  -4   34.03    1.63
   4   1  -4   29.70    1.83
   4  -1  -4   31.74    1.82
   4  -1  -4   33.66    1.72
   4  -1  -4   34.03    1.62
   4  -1  -4   36.06    1.75
   4   1   4   31.42    1.58
   4   1   4   35.90    1.74
   4   1   4   34.05    1.60
  -4   1  -4   31.63    1.77
   5   1  -4   11.26    0.84
   5   1  -4   11.85    1.05
   5  -1   4   11.35    0.72
   5   1  -4   10.43    1.02
   5  -1   4   11.40    0.78
   5  -1   4   11.22    0.90
   5   1  -4   11.05    1.13
   5   1   4   11.53    0.76
   5   1   4   11.02    0.74
   5  -1  -4   11.71    1.09
   5  -1  -4   12.24    1.00
   5  -1  -4   11.74    0.81
   5  -1  -4   10.36    0.97
   6  -1   4    4.66    0.55
   6   1  -4    4.21    0.48
   6   1  -4    4.71    0.82
   6  -1   4    5.08    0.51
   6   1  -4    4.05    0.86
   6  -1  -4    4.23    0.55
   6  -1  -4    4.25    0.47
   6  -1  -4    3.99    0.76
   6   1   4    4.80    0.59
   6  -1  -4    5.58    0.80
   7  -1  -4    0.40    0.47
  -1  -2  -4  359.89   14.66
   1  -2   4  355.99   14.67
   1  -2  -4  300.54   14.67
  -2  -2  -4  219.31    9.27
   2  -2  -4  206.34    9.26
  -3  -2  -4  400.10   17.35
   3  -2   4  385.46   17.42
   3  -2  -4  412.66   17.37
   4   2  -4   65.06    3.32
   4  -2   4   73.32    3.21
   4  -2   4   74.32    3.24
   4   2  -4   74.94    3.25
   4   2  -4   73.52    3.38
   4   2  -4   66.54    3.42
   4  -2   4   71.03    3.26
   4   2  -4   76.61    3.24
  -4  -2  -4   65.43    3.28
   4  -2  -4   70.77    3.29
   4  -2  -4   73.82    3.32
   4   2   4   66.32    3.20
   4   2   4   71.33    3.21
   4   2   4   74.67    3.28
   4  -2  -4   74.21    3.22
   4  -2  -4   66.83    3.39
   5   2  -4    1.69    0.66
   5  -2   4    1.61    0.35
   5   2  -4    0.91    0.53
   5  -2   4    1.69    0.32
   5  -2   4    1.25    0.39
   5  -2  -4    0.93    0.34
   5   2   4    1.45    0.32
   5  -2  -4    1.47    0.55
   5  -2  -4    1.60    0.46
   5  -2  -4    1.45    0.47
   6   2  -4   64.09    2.90
   6  -2   4   63.19    2.90
   6  -2   4   64.85    2.84
   6   2  -4   65.33    3.03
   6   2  -4   56.70    3.03
   6  -2   4   62.46    2.87
   6  -2  -4   63.61    3.02
   6  -2  -4   64.29    2.95
   6  -2  -4   65.37    2.96
   7  -2  -4    8.22    0.81
   1  -3   4  228.44    9.71
  -1  -3  -4  223.39    9.69
   1  -3  -4  219.02    9.70
   2  -3   4  135.26    5.99
  -2  -3  -4  134.09    5.96
   2  -3  -4  139.18    5.98
  -3  -3  -4  214.26    9.64
   3  -3  -4  226.94    9.69
   4   3  -4   93.49    4.44
  -4  -3  -4   92.29    4.35
   4  -3   4   97.93    4.31
   4   3  -4   87.71    4.49
   4   3  -4   98.40    4.31
   4  -3   4   96.03    4.31
   4  -3   4   92.43    4.45
   4   3  -4  103.41    4.29
   4  -3   4   94.14    4.27
   4  -3  -4   97.77    4.27
   4  -3  -4   95.35    4.35
   4   3   4   97.49    4.32
   4   3   4   94.24    4.26
   4   3   4  103.83    4.35
   4  -3  -4  100.91    4.38
   4  -3  -4   90.54    4.44
   5  -3   4   32.15    1.55
   5  -3   4   33.67    1.63
   5   3  -4   35.90    1.96
   5  -3   4   30.44    1.60
   5   3  -4   29.17    1.88
   5   3  -4   32.66    1.64
   5   3  -4   32.59    1.83
   5  -3  -4   32.19    1.69
   5   3   4   29.48    1.54
   5   3   4   33.04    1.65
   5  -3  -4   32.70    1.72
   5  -3  -4   30.70    1.80
   5  -3  -4   30.97    1.56
   6  -3   4    4.12    0.49
   6   3  -4    4.93    0.67
   6   3  -4    5.02    0.91
   6  -3   4    3.59    0.44
   6   3  -4    4.68    1.00
   6  -3   4    4.11    0.60
   6  -3  -4    4.10    0.72
   6  -3  -4    4.11    0.71
   6  -3  -4    4.91    0.70
   7  -3  -4    0.32    0.39
   0  -4  -4   33.63    1.40
   0  -4   4   31.83    1.38
   0   4  -4   27.54    1.38
  -2  -4  -4   88.21    3.85
   2  -4  -4   86.12    3.88
   3  -4   4  131.71    5.84
   3  -4   4  137.26    5.91
   3  -4   4  130.21    5.85
   3   4  -4  131.63    5.95
  -3  -4  -4  143.03    5.94
   3   4  -4  132.57    5.86
   3   4  -4  139.33    5.83
   3  -4  -4  126.03    5.87
   3  -4  -4  117.20    6.00
   3  -4  -4  134.42    5.89
   4   4  -4   46.79    2.07
  -4  -4  -4   40.34    2.15
   4   4  -4   45.17    2.33
   4  -4   4   44.39    2.09
   4  -4   4   44.28    2.09
   4   4  -4   38.18    2.37
   4   4  -4   44.55    2.11
   4  -4   4   39.95    2.15
   4   4   4   45.06    2.10
   4  -4  -4   43.35    2.03
   4   4   4   41.89    2.02
   4  -4  -4   41.65    2.24
   4  -4  -4   44.66    2.22
   4  -4  -4   44.69    2.46
   4  -4  -4   46.45    2.16
   4  -4  -4   41.97    2.29
   4   4   4   48.34    2.15
   5  -4   4   91.67    3.90
   5   4  -4   85.27    4.07
   5  -4   4   87.21    3.90
   5   4  -4   90.04    3.88
   5   4  -4   74.71    4.08
   5  -4   4   88.56    3.86
   5   4  -4   85.60    3.91
   5   4   4   86.14    3.90
   5  -4  -4   87.06    3.94
   5  -4  -4   84.14    3.84
   5  -4  -4   87.28    3.97
   5  -4  -4   84.02    4.02
   6  -4   4    4.70    0.49
   6  -4   4    5.44    0.58
   6   4  -4    5.21    0.70
   6   4  -4    5.11    0.94
   6  -4   4    4.00    0.56
   6  -4  -4    5.10    0.69
   6  -4  -4    4.19    0.73
   6  -4  -4    4.73    0.69
   7  -4  -4    0.72    0.37
   0  -5   4    5.59    0.33
   0  -5  -4    5.87    0.33
   1  -5   4   95.86    4.20
  -1  -5  -4   95.14    4.16
   1  -5  -4   94.03    4.19
  -2  -5  -4   24.73    1.19
   2  -5   4   25.78    1.27
   2  -5  -4   25.28    1.26
   3  -5   4   28.59    1.39
   3   5  -4   26.48    1.60
   3   5  -4   28.63    1.37
   3  -5   4   28.28    1.42
   3  -5   4   28.02    1.36
  -3  -5  -4   28.35    1.35
   3   5  -4   28.92    1.44
   3  -5   4   29.31    1.49
   3  -5  -4   27.43    1.44
   3   5   4   28.45    1.42
   3   5   4   27.25    1.41
   3  -5  -4   26.40    1.56
   3  -5  -4   28.92    1.51
   3  -5  -4   27.05    1.34
   3  -5  -4   26.42    1.51
   3  -5  -4   25.98    1.45
   4  -5   4    7.05    0.62
   4  -5   4    8.17    0.87
   4   5  -4    8.47    0.66
   4   5  -4    6.02    0.96
   4   5  -4    7.37    0.95
   4   5  -4    7.24    1.34
   4  -5  -4    9.63    1.61
   4  -5  -4    7.92    1.08
   4  -5  -4    7.27    0.61
   4   5   4    7.86    0.64
   4   5   4    6.33    0.78
   4  -5  -4    6.49    0.75
   4  -5  -4    6.15    0.92
   4  -5  -4    8.14    0.73
   5  -5   4    0.66    0.37
   5   5  -4    1.14    0.60
   5  -5   4    0.94    0.33
   5   5  -4    1.59    0.78
   5   5  -4    0.71    0.37
   5  -5   4    1.12    0.29
   5  -5  -4    0.99    0.46
   5   5   4    0.93    0.46
   5  -5  -4    1.63    0.44
   5  -5  -4    1.66    0.41
   5  -5  -4    1.18    0.31
   5  -5  -4    1.20    0.59
   5   5   4    1.55    0.38
   6   5  -4    4.31    0.66
   6  -5   4    3.92    0.44
   6   5  -4    3.74    0.68
   6  -5   4    3.32    0.52
   6  -5   4    3.28    0.41
   6  -5  -4    3.43    0.46
   6  -5  -4    4.07    0.69
   6  -5  -4    4.30    0.65
   7  -5  -4    5.66    0.69
   0  -6   4  430.73   19.07
   0  -6  -4  451.27   19.08
   1  -6   4    5.08    0.41
  -1  -6  -4    5.36    0.34
   2  -6   4  393.43   17.14
  -2  -6  -4  383.42   17.06
   2  -6  -4  404.92   17.14
  -3  -6  -4   73.09    3.30
   3  -6   4   74.51    3.35
   3   6  -4   71.30    3.47
   3  -6   4   71.23    3.29
   3   6  -4   77.26    3.32
   3   6  -4   75.99    3.30
   3  -6   4   73.11    3.43
   3  -6   4   76.41    3.33
   3   6  -4   73.49    3.35
   3  -6  -4   78.84    3.49
   3  -6  -4   72.32    3.27
   3  -6  -4   67.11    3.44
   3   6   4   74.79    3.42
   3   6   4   73.67    3.33
   3  -6  -4   75.83    3.35
   3  -6  -4   70.21    3.37
   3  -6  -4   70.82    3.38
   3   6   4   76.11    3.34
   3   6   4   70.91    3.28
   4  -6   4   59.51    2.71
   4   6  -4   59.19    2.97
   4  -6   4   59.00    2.77
   4   6  -4   49.22    3.08
   4   6  -4   60.78    2.79
   4  -6   4   61.82    2.75
   4   6  -4   61.72    2.73
   4  -6  -4   56.96    2.72
   4   6   4   64.51    2.79
   4  -6  -4   60.48    2.76
   4   6   4   59.82    2.75
   4  -6  -4   59.01    2.84
   4  -6  -4   57.59    2.88
   5  -6   4    6.65    0.59
   5   6  -4    6.26    1.05
   5  -6   4    6.82    0.65
   5   6  -4    7.40    0.78
   5  -6   4    7.25    0.71
   5   6  -4    7.73    0.68
  -5   6   4    6.50    0.66
   5  -6  -4    7.55    1.01
   5  -6  -4    7.13    0.71
   5   6   4    5.82    0.67
   5   6   4    7.32    0.83
   5  -6  -4    7.24    0.82
   6   6  -4    3.62    0.50
   6  -6   4    5.41    0.53
   6  -6   4    5.16    0.48
   6  -6   4    4.88    0.61
   6   6  -4    4.35    0.74
   6  -6  -4    5.36    0.66
   6  -6  -4    5.50    0.67
   6  -6  -4    4.37    0.53
   0  -7   4  373.21   16.38
   0  -7  -4  383.44   16.40
   1  -7   4  147.36    6.50
  -1  -7  -4  146.07    6.45
   1  -7  -4  149.95    6.50
  -2  -7  -4   59.23    2.71
   2  -7   4   60.63    2.87
   2   7   4   59.12    2.78
   2  -7  -4   62.93    2.83
   2  -7  -4   60.60    2.78
   3   7  -4   86.48    4.31
   3   7  -4   94.45    4.14
   3  -7   4   90.57    4.19
   3  -7   4   98.48    4.16
   3  -7   4   94.12    4.14
   3   7  -4   91.67    4.19
   3   7  -4   98.83    4.16
  -3  -7  -4   89.56    4.15
   3  -7   4   91.75    4.30
   3  -7  -4   95.51    4.17
   3  -7  -4   89.01    4.27
   3   7   4   95.60    4.23
   3  -7  -4   93.43    4.22
   3   7   4   87.63    4.12
   3  -7  -4   97.29    4.36
   3  -7  -4   88.44    4.20
   3   7   4   94.98    4.18
   3   7   4   95.98    4.18
   4   7  -4   11.50    0.74
   4   7  -4    8.69    0.85
   4  -7   4    9.82    0.69
   4  -7   4   10.36    0.74
   4  -7   4    9.21    0.82
  -4   7   4    9.44    0.70
   4   7  -4    9.90    1.14
   4   7  -4   10.51    0.74
   4   7   4    8.95    0.72
   4   7   4   11.80    1.14
   4  -7  -4    8.47    0.81
   4  -7  -4    9.58    0.94
   4   7   4   10.70    0.81
   4  -7  -4    9.79    0.92
   4  -7  -4   10.27    0.73
   5  -7   4    3.47    0.51
   5   7  -4    2.44    0.88
   5   7  -4    2.90    0.47
   5  -7   4    4.12    0.63
   5  -7   4    3.54    0.49
   5  -7  -4    2.25    0.48
   5  -7  -4    2.85    0.57
   5   7   4    2.55    0.40
   5  -7  -4    3.17    0.65
   6  -7   4   15.99    0.92
   6   7  -4   14.92    1.02
   6   7  -4   12.47    1.10
   6  -7   4   16.92    0.86
   6   7  -4   13.94    1.32
   6  -7   4   16.32    0.82
   6  -7  -4   15.85    0.96
   6   7   4   11.85    1.22
   6  -7  -4   16.75    0.97
   0  -8   4   14.01    0.78
   0  -8  -4   15.04    0.78
   1  -8   4  618.09   26.31
  -1  -8  -4  596.32   26.26
   2   8  -4   33.19    1.59
   2  -8   4   34.52    1.59
   2   8  -4   32.81    1.60
   2  -8   4   33.04    1.70
   2  -8   4   31.16    1.71
  -2   8   4   32.08    1.55
   2   8  -4   31.85    1.65
   2  -8   4   35.42    1.73
   2   8  -4   32.00    1.78
   2  -8  -4   33.32    1.66
   2  -8  -4   36.21    1.74
   2   8   4   31.86    1.66
   2   8   4   34.52    1.63
   2   8   4   33.88    1.63
   2  -8  -4   34.87    1.59
   3   8  -4   19.07    0.97
   3  -8   4   19.21    0.98
   3  -8   4   17.30    0.96
   3   8  -4   17.91    0.98
   3   8  -4   17.68    1.27
  -3   8   4   18.01    0.94
   3  -8   4   18.02    1.09
  -3  -8  -4   15.02    1.15
   3  -8   4   16.09    1.34
   3   8  -4   16.92    1.07
   3  -8  -4   17.74    1.12
   3   8   4   18.36    1.02
   3  -8  -4   16.06    1.11
   3  -8  -4   18.46    1.48
   3  -8  -4   17.23    1.19
   3   8   4   17.98    1.02
   3  -8  -4   18.71    0.99
   3   8   4   17.98    1.21
   4   8  -4   40.95    2.32
   4  -8   4   42.49    1.99
  -4   8   4   40.71    1.95
   4   8  -4   41.13    2.00
   4  -8   4   41.60    2.08
   4   8  -4   42.29    2.11
   4   8  -4   43.13    2.03
   4  -8   4   45.20    2.03
   4   8   4   43.44    2.19
   4   8   4   41.47    2.05
   4  -8  -4   41.02    2.14
   4  -8  -4   41.49    2.09
   4  -8  -4   44.44    2.02
   4   8   4   41.74    2.02
   4  -8  -4   41.89    2.15
   5  -8   4   20.55    1.11
   5   8  -4   18.54    1.04
   5  -8   4   18.46    1.00
   5  -8   4   18.53    1.21
   5   8  -4   16.59    1.41
   5   8  -4   19.59    1.22
   5  -8  -4   17.79    1.15
   5   8   4   16.37    1.02
   5  -8  -4   16.90    1.28
   5  -8  -4   19.26    1.20
   5   8   4   17.02    1.10
   5  -8  -4   19.27    1.05
   6   8  -4    4.62    0.72
   6   8  -4    5.72    1.12
   6  -8   4    6.33    0.48
   6  -8   4    6.19    0.61
   6  -8   4    6.46    0.53
   6  -8  -4    6.47    0.64
   6   8   4    7.29    1.26
   6  -8  -4    6.67    0.64
   6   8   4    5.59    0.70
   0  -9   4   16.47    0.92
  -1   9   4   56.26    2.48
   1  -9   4   59.52    2.60
   1   9  -4   50.11    2.62
  -1   9   4   57.11    2.51
   1   9  -4   54.60    2.52
   1  -9  -4   53.02    2.54
   1  -9  -4   57.40    2.60
   1   9   4   55.84    2.52
   2  -9   4    5.36    0.54
   2  -9   4    4.92    0.74
   2  -9   4    4.71    0.49
   2   9  -4    6.02    0.83
  -2   9   4    4.97    0.54
   2   9  -4    6.34    0.68
   2   9  -4    4.68    0.52
  -2  -9  -4    5.70    0.52
  -2   9   4    6.16    0.44
   2  -9   4    5.34    0.72
   2   9  -4    4.63    0.52
   2  -9  -4    6.28    0.80
   2   9   4    5.66    0.65
   2   9   4    5.59    1.08
   2   9   4    5.25    0.57
   2  -9  -4    4.15    0.64
   2   9   4    4.19    0.68
   2  -9  -4    5.21    0.88
   2   9   4    6.27    0.58
  -3   9   4  118.90    5.31
   3  -9   4  127.26    5.38
   3   9  -4  120.62    5.37
   3   9  -4  117.71    5.42
   3   9  -4  115.46    5.58
   3   9   4  118.25    5.39
   3  -9  -4  121.80    5.50
   3  -9  -4  117.03    5.46
   3  -9  -4  128.52    5.38
   3   9   4  124.66    5.40
   3   9   4  122.26    5.46
   4   9  -4   88.97    4.46
   4   9  -4   90.01    4.19
   4  -9   4   92.47    4.18
   4  -9   4   97.86    4.27
   4   9  -4   96.19    4.22
   4  -9   4  103.50    4.23
  -4   9   4   88.22    4.14
   4   9  -4   95.29    4.28
   4   9   4   91.05    4.22
   4  -9  -4   96.74    4.31
   4  -9  -4   94.45    4.32
   4   9   4   89.11    4.30
   4  -9  -4   92.37    4.27
   4   9   4   95.97    4.26
   5  -9   4   27.06    1.26
   5   9  -4   20.74    1.57
   5   9  -4   23.53    1.24
   5  -9   4   26.65    1.21
   5  -9   4   24.25    1.32
   5   9  -4   25.42    1.38
  -5   9   4   21.89    1.22
   5   9  -4   21.44    1.26
   5  -9  -4   25.35    1.34
   5  -9  -4   25.13    1.46
   5  -9  -4   24.89    1.33
   5   9   4   24.63    1.31
   5   9   4   23.51    1.24
   6  -9   4   23.37    1.07
   6   9  -4   19.10    1.14
  -6   9   4   18.63    1.08
   6  -9   4   22.98    1.14
   6  -9   4   22.35    1.03
   6   9  -4   19.89    1.49
   6   9  -4   20.96    1.21
   6  -9  -4   19.42    1.41
   6   9   4   19.68    1.23
   6  -9  -4   22.45    1.12
   6   9   4   19.13    1.12
   6  -9  -4   23.57    1.12
   0  10  -4  101.61    4.42
   0 -10  -4  100.61    4.46
   0  10  -4   95.82    4.47
   0  10   4  104.71    4.41
   0 -10  -4   93.53    4.40
   1 -10   4   70.03    3.22
  -1 -10  -4   68.03    3.11
  -1 -10  -4   65.41    3.07
   1 -10   4   61.38    3.06
   1  10  -4   70.28    3.08
  -1  10   4   72.45    3.07
   1 -10   4   73.24    3.19
   1  10  -4   66.37    3.12
  -1  10   4   69.24    3.03
   1  10  -4   68.34    3.09
   1  10  -4   66.94    3.20
   1 -10  -4   70.30    3.11
   1 -10  -4   73.72    3.20
   1  10   4   66.90    3.08
   1  10   4   69.41    3.16
  -1  10  -4   62.19    3.11
   1  10   4   69.98    3.11
   1  10   4   68.24    3.11
   2 -10   4   52.45    2.63
  -2 -10  -4   51.87    2.55
   2  10  -4   56.87    2.57
   2 -10   4   51.72    2.76
  -2 -10  -4   52.60    2.62
   2 -10   4   58.37    2.56
  -2  10   4   59.42    2.56
   2  10  -4   52.89    2.73
   2  10  -4   58.16    2.57
   2  10  -4   55.36    2.62
   2 -10   4   53.36    2.54
  -2  10   4   56.03    2.51
   2 -10  -4   55.77    2.63
   2  10   4   58.31    2.61
   2  10   4   60.53    2.60
   2 -10  -4   57.83    2.84
   2  10   4   59.22    2.60
   2  10   4   56.49    2.80
   3  10  -4    7.31    0.78
   3 -10   4    7.90    0.59
   3 -10   4    6.22    0.75
   3  10  -4    7.35    0.60
  -3  10   4    6.27    0.63
   3  10  -4    6.42    0.63
   3 -10   4    7.14    0.58
   3  10  -4    6.63    1.03
  -3  10   4    8.38    0.54
   3 -10  -4    7.77    0.82
   3 -10  -4    7.04    0.79
   3  10   4    7.08    0.84
   3  10   4    7.71    0.66
   3  10   4    6.72    1.40
   3 -10  -4    7.03    0.80
   4 -10   4   61.58    2.52
   4  10  -4   55.63    2.60
  -4  10   4   52.15    2.50
   4 -10   4   54.80    2.47
   4  10  -4   55.12    2.52
  -4  10   4   51.35    2.44
   4  10  -4   52.90    2.50
   4 -10   4   52.79    2.57
   4  10  -4   49.12    2.81
   4  10   4   53.74    2.63
   4 -10  -4   55.04    2.64
   4  10   4   55.46    2.55
   4 -10  -4   53.70    2.57
   4  10   4   51.49    2.51
   4 -10  -4   52.13    2.56
   5 -10   4    6.62    0.51
  -5  10   4    4.85    0.53
   5  10  -4    5.34    0.55
   5 -10   4    6.13    0.65
   5  10  -4    5.11    0.75
   5 -10   4    7.19    0.56
   5  10  -4    5.65    1.06
   5  10  -4    5.39    0.63
   5  10   4    4.49    0.62
   5 -10  -4    6.38    0.69
   5  10   4    4.53    0.51
   5 -10  -4    6.29    0.64
   5 -10  -4    6.38    0.86
   5  10   4    6.74    0.95
   6  10  -4    1.38    0.65
   6 -10   4    2.17    0.34
   6 -10   4    2.06    0.35
   6  10  -4    1.39    0.33
   6  10  -4    1.96    0.41
   6 -10   4    1.91    0.37
   6 -10  -4    1.58    0.65
   6 -10  -4    1.97    0.41
   6 -10  -4    1.93    0.31
   6  10   4    1.84    0.33
   6  10   4    1.36    0.45
   0 -11  -4   18.71    1.14
   0  11  -4   21.33    1.06
   0 -11  -4   18.48    1.04
   0  11  -4   17.69    1.19
   0  11  -4   18.01    1.15
   0  11   4   20.71    1.05
   1  11  -4  122.59    5.32
   1  11  -4  116.06    5.43
   1  11  -4  114.26    5.34
   1 -11   4  125.18    5.38
  -1  11   4  127.39    5.32
   1  11  -4  117.21    5.32
  -1 -11  -4  115.26    5.38
  -1  11   4  118.63    5.27
  -1 -11  -4  112.27    5.31
   1  11   4  125.35    5.33
   1  11   4  123.54    5.35
   1 -11  -4  120.29    5.47
   1  11   4  121.16    5.31
  -1  11  -4  138.48    5.35
  -1  11  -4  110.43    5.35
   1 -11  -4  117.29    5.34
   1  11   4  120.31    5.39
  -2  11   4    6.60    0.56
  -2  11   4    8.01    0.58
   2  11  -4    7.14    0.60
   2  11  -4    7.04    0.61
   2  11  -4    6.88    0.92
   2 -11   4    7.17    0.81
  -2 -11  -4    6.14    0.73
  -2  11  -4    6.00    0.77
   2  11   4    6.58    0.76
   2 -11  -4    7.47    0.71
   2  11   4    6.70    0.66
   3  11  -4  102.12    4.68
   3 -11   4  113.64    4.68
   3  11  -4   99.53    4.89
   3  11  -4  104.62    4.73
   3 -11   4  102.57    4.63
  -3  11   4  103.34    4.61
  -3  11   4  109.53    4.67
   3 -11   4  102.44    4.72
   3  11  -4  103.72    4.67
   3  11   4  103.24    4.70
   3 -11  -4  104.53    4.73
   3  11   4  104.15    4.74
   3 -11  -4  107.44    4.77
   3  11   4   95.66    4.92
   3 -11  -4  107.08    4.72
   3  11   4  110.02    4.70
   4  11  -4    4.29    0.59
   4 -11   4    5.82    0.55
  -4  11   4    5.35    0.80
   4 -11   4    4.53    0.70
   4  11  -4    3.58    1.25
   4  11  -4    5.17    0.55
   4  11   4    4.06    0.54
   4 -11  -4    4.85    0.85
   4  11   4    3.71    0.61
   4 -11  -4    4.37    0.78
   5  11  -4    7.97    0.71
   5  11  -4    8.74    0.63
   5 -11   4    8.32    0.72
   5 -11   4    9.67    0.63
   5  11  -4    7.76    1.15
   5  11  -4    8.97    0.78
   5 -11   4    8.99    0.58
  -5  11   4    8.26    0.61
   5  11   4    7.72    0.60
   5 -11  -4    8.26    0.73
   5  11   4    8.10    1.13
   5 -11  -4    9.12    0.68
   5  11   4    7.81    0.67
   5 -11  -4   10.29    0.91
   6 -11   4    1.66    0.30
   6  11  -4    2.12    0.42
   6 -11   4    1.23    0.27
   0  12   4   94.87    4.08
   0  12  -4   91.31    4.19
   0 -12  -4   90.36    4.11
   0 -12  -4   90.45    4.28
  -1  12   4  102.05    4.25
  -1 -12  -4   89.12    4.24
   1  12  -4   93.58    4.38
  -1 -12  -4   90.67    4.44
   1  12  -4   90.77    4.28
   1  12  -4   94.94    4.25
  -1  12  -4   90.84    4.32
   1  12   4   98.69    4.26
  -1  12  -4  103.31    4.28
   1  12   4   96.83    4.25
   1  12   4   95.39    4.34
   1  12   4   94.97    4.28
   2  12  -4   41.89    2.23
  -2  12   4   45.91    1.99
   2 -12   4   40.39    1.97
   2  12  -4   40.94    2.06
  -2  12   4   41.09    1.93
   2 -12   4   38.37    2.08
   2  12  -4   42.25    2.00
   2  12  -4   42.17    1.99
  -2  12  -4   38.11    2.06
   2  12   4   46.24    2.03
   2  12   4   43.99    2.05
   2  12   4   41.40    2.02
   2  12   4   42.31    2.21
   2 -12  -4   43.60    2.08
   3  12  -4   42.57    2.46
   3  12  -4   44.88    2.20
  -3  12   4   45.38    2.13
   3 -12   4   44.64    2.14
   3 -12   4   45.83    2.27
   3  12  -4   45.21    2.26
   3 -12   4   50.84    2.20
   3  12  -4   48.06    2.21
  -3  12   4   49.79    2.19
   3 -12  -4   48.88    2.33
   3  12   4   48.36    2.30
   3  12   4   47.31    2.21
   3 -12  -4   46.16    2.32
   3  12   4   46.12    2.23
   3  12   4   43.59    2.56
   4  12  -4   15.53    1.12
  -4  12   4   17.53    0.94
   4 -12   4   18.55    0.98
   4  12  -4   16.47    0.97
   4 -12   4   16.75    0.91
   4 -12   4   15.37    1.07
   4  12  -4   15.50    0.96
   4  12  -4   15.85    1.40
   4 -12  -4   18.31    1.16
   4  12   4   16.89    1.00
   4 -12  -4   17.25    1.08
   4  12   4   15.66    0.96
   4  12   4   18.71    1.19
   4 -12  -4   16.67    1.00
   5  12  -4   -0.18    0.59
   5 -12   4    0.44    0.23
   5 -12   4    0.63    0.34
   5  12  -4   -0.01    0.38
   5  12  -4    0.78    0.26
   5  12   4   -0.17    0.58
   5  12   4    0.49    0.25
   5  12   4    0.58    0.27
   5 -12  -4    0.29    0.45
   0  13   4    3.20    0.60
   0 -13  -4    3.64    0.55
   0  13   4    2.87    0.47
   0 -13   4    2.40    0.38
   1  13  -4   32.54    1.70
   1  13  -4   34.10    1.64
  -1  13   4   33.88    1.58
  -1  13   4   35.16    1.65
   1  13  -4   31.47    1.80
  -1 -13  -4   30.33    1.65
   1  13   4   35.14    1.65
  -1  13  -4   34.13    1.69
   1  13   4   33.66    1.70
  -1  13  -4   31.48    1.72
   1 -13  -4   32.85    1.68
   1  13   4   32.96    1.64
   1  13   4   35.00    1.76
   2  13  -4   27.10    1.36
   2  13  -4   26.37    1.35
  -2  13   4   29.23    1.36
  -2  13   4   25.58    1.29
   2  13  -4   26.17    1.42
   2  13  -4   25.37    1.60
   2 -13   4   25.21    1.48
  -2  13  -4   24.09    1.46
   2  13   4   24.86    1.60
   2 -13  -4   26.99    1.46
   2  13   4   26.17    1.38
   2  13   4   27.77    1.42
   2  13   4   26.96    1.36
   3 -13   4   61.37    2.92
   3  13  -4   61.51    3.13
   3 -13   4   63.48    2.85
  -3  13   4   67.03    2.86
  -3  13   4   61.50    2.81
   3  13  -4   61.93    2.87
   3  13  -4   61.23    2.92
   3  13  -4   60.71    2.86
   3  13   4   64.23    2.87
   3  13   4   65.07    2.94
   3  13   4   57.41    3.17
   3  13   4   60.76    2.88
   4  13  -4   -0.09    0.38
   4 -13   4    0.31    0.24
   4 -13   4    0.43    0.39
   4  13  -4    0.09    0.26
   4 -13   4    0.26    0.25
   4  13  -4    0.39    0.58
   4  13  -4    0.10    0.24
  -4  13   4    0.12    0.22
   4 -13  -4   -0.09    0.41
   4  13   4   -0.22    0.42
   4 -13  -4   -0.02    0.42
   4  13   4    0.29    0.23
   4 -13  -4    0.44    0.49
   4  13   4    0.11    0.27
   5  13  -4    1.07    0.40
   5 -13   4    1.55    0.34
  -5  13   4    1.18    0.27
   5  13  -4    1.29    0.63
   5 -13   4    1.12    0.24
   5  13  -4    1.14    0.27
   5 -13  -4    1.56    0.43
   5 -13  -4    0.89    0.30
   5  13   4    0.99    0.26
   5  13   4    1.50    0.29
   5  13   4    1.44    0.58
   5 -13  -4    0.54    0.35
  -5 -13   4    1.44    0.28
   0  14   4   49.56    2.28
   0  14  -4   48.06    2.41
   0 -14   4   50.95    2.31
   0 -14  -4   47.93    2.32
   0  14   4   48.41    2.35
   1  14  -4   13.62    1.03
   1  14  -4   15.01    1.14
   1  14  -4   15.55    0.92
  -1  14   4   15.16    0.87
  -1 -14  -4   15.77    1.03
  -1  14   4   15.87    0.94
   1  14   4   16.18    1.08
   1  14   4   15.54    1.09
   1  14   4   14.97    0.96
   1  14   4   16.18    0.94
   1 -14  -4   14.44    0.98
  -1  14  -4   14.25    1.05
   2  14  -4   47.28    2.19
   2  14  -4   44.84    2.40
   2  14  -4   46.35    2.24
  -2  14   4   46.71    2.14
   2 -14   4   40.82    2.28
   2  14  -4   44.76    2.17
  -2  14   4   49.42    2.20
   2  14   4   49.89    2.19
   2  14   4   45.93    2.40
   2  14   4   45.12    2.20
   2 -14  -4   46.20    2.26
  -2  14  -4   40.55    2.27
  -2  14  -4   49.91    2.21
   2  14   4   48.56    2.23
   3 -14   4    3.69    0.55
   3  14  -4    4.83    0.77
  -3  14   4    4.38    0.53
   3  14  -4    3.47    0.57
  -3  14   4    3.30    0.56
   3  14  -4    3.42    0.70
   3  14  -4    3.63    0.55
   3  14   4    4.19    0.52
   3  14   4    3.28    0.45
   3 -14  -4    4.68    0.79
   3  14   4    3.58    0.53
   3  14   4    3.37    0.78
   4  14  -4   20.46    1.08
   4  14  -4   19.67    1.10
  -4  14   4   19.95    1.08
   4 -14   4   20.45    1.16
   4  14  -4   19.75    1.48
   4  14  -4   21.31    1.20
   4  14   4   18.55    1.10
   4 -14  -4   22.72    1.23
   4  14   4   19.62    1.07
   4  14   4   20.98    1.25
  -4  14  -4   23.54    1.11
   5 -14   4   -0.01    0.28
   5  14  -4    0.35    0.58
   5  14  -4   -0.09    0.30
   5  14  -4   -0.11    0.23
   5 -14  -4    0.69    0.38
   5  14   4    0.34    0.25
   5  14   4   -0.10    0.21
  -5 -14   4    0.58    0.26
  -5  14  -4   -0.11    0.25
   0  15   4   19.39    1.12
   0  15  -4   17.83    1.20
   0 -15   4   18.77    1.07
   0 -15  -4   16.74    1.11
   0  15   4   17.34    1.02
  -1  15   4   18.13    1.03
   1  15  -4   15.63    1.20
  -1  15   4   16.36    0.93
   1  15  -4   14.60    1.08
  -1 -15   4   17.21    0.96
   1 -15  -4   16.83    1.07
  -1  15  -4   15.47    1.13
   1  15   4   16.87    0.99
   1  15   4   16.54    1.12
   2  15  -4   24.61    1.65
   2  15  -4   27.60    1.73
   2  15  -4   26.46    1.39
  -2  15   4   26.62    1.43
  -2  15   4   28.23    1.47
  -2  15  -4   25.76    1.55
   2  15   4   26.80    1.44
   2  15   4   26.85    1.43
   2  15   4   26.66    1.64
  -2  15  -4   30.20    1.47
   3 -15   4   11.14    0.92
   3  15  -4   12.25    0.79
   3  15  -4   14.91    0.95
  -3  15   4   14.28    0.84
   3  15  -4   12.18    0.83
  -3  15   4   14.70    0.95
   3  15  -4   14.07    1.16
   3 -15  -4   13.71    0.94
  -3  15  -4   14.15    0.87
   3  15   4   12.89    0.81
   3  15   4   12.36    1.35
   3  15   4   13.51    0.92
   3  15   4   11.67    0.84
   4 -15   4    1.09    0.40
   4  15  -4    0.97    0.38
   4  15  -4    0.98    0.85
   4 -15  -4    1.85    0.44
   4  15   4    1.36    0.47
  -4  15  -4    1.19    0.36
   4  15   4    1.44    0.27
   0  16   4   21.39    1.28
   0 -16   4   20.99    1.22
   0 -16  -4   19.02    1.23
   0  16  -4   20.30    1.35
   1  16  -4    4.12    0.87
  -1  16   4    3.47    0.64
   1  16  -4    3.63    0.53
  -1  16   4    4.79    0.61
   1 -16  -4    4.18    0.75
  -1  16  -4    3.53    0.59
   1  16   4    4.26    0.63
  -1 -16   4    4.75    0.58
   1  16   4    3.87    0.74
   2  16  -4    6.15    0.76
  -2  16   4    8.04    0.68
  -2  16   4    7.86    0.68
   2  16  -4    8.42    0.79
   2  16  -4    6.67    0.99
   2  16   4    6.30    0.93
   2  16   4    7.56    0.63
   2  16   4    7.07    0.72
  -2  16  -4    6.73    0.95
  -2 -16   4    7.93    0.60
   2  16   4    6.11    0.71
   2 -16  -4    7.42    0.80
  -3  16   4   11.75    0.77
   3  16  -4   10.48    0.88
   3  16  -4   11.01    0.71
   3  16  -4   10.88    1.13
   3  16   4   10.67    0.71
   3  16   4    9.73    0.82
  -3  16  -4   11.68    1.11
   3  16   4   10.43    0.76
   3 -16  -4   10.96    0.86
   4 -16   4    4.44    0.67
   4  16  -4    5.52    0.69
   4  16  -4    5.37    0.66
   4  16  -4    4.49    0.48
   4  16   4    4.68    0.69
   4 -16  -4    5.63    0.65
   4  16   4    5.63    0.49
   4  16   4    4.71    0.49
  -4 -16   4    5.42    0.48
   0  17  -4    5.87    0.85
   0 -17  -4    5.21    0.65
   0  17   4    5.28    0.71
   0  17   4    5.61    0.60
  -1  17   4    5.18    0.65
   1  17  -4    6.50    0.88
  -1  17   4    3.91    0.60
   1  17  -4    4.18    0.85
   1 -17  -4    4.03    0.56
   1  17   4    4.98    0.61
  -1 -17   4    4.95    0.60
   1  17   4    4.70    0.74
  -1  17  -4    4.93    0.85
  -2  17   4    2.52    0.41
   2  17  -4    1.81    0.58
   2  17  -4    1.25    0.43
  -2  17   4    2.90    0.40
   2  17   4    2.39    0.36
   2  17   4    2.15    0.59
   2  17   4    3.87    0.60
  -2 -17   4    2.46    0.36
   2 -17  -4    2.15    0.48
   3  17  -4    3.55    0.43
  -3  17   4    3.62    0.59
   3  17  -4    3.69    0.85
   3  17   4    3.63    0.50
   3  17   4    3.11    0.83
  -3 -17   4    3.21    0.49
   3  17   4    2.72    0.36
   3 -17  -4    3.60    0.67
  -4 -17   4    7.06    0.79
   0  18   4    5.33    0.64
   0  18   4    4.94    0.72
   0  18  -4    4.17    0.88
  -1  18   4   18.25    1.07
   1  18  -4   16.99    1.22
  -1  18   4   17.98    1.02
  -1 -18   4   16.07    1.08
   1  18   4   17.34    1.01
   1  18   4   16.15    1.16
   2  18  -4    0.67    0.46
   2 -18  -4    1.43    0.45
   2  18   4    1.28    0.55
   2  18   4    0.53    0.34
  -2 -18   4    1.24    0.34
   3  18  -4    4.92    0.94
   3  18  -4    2.91    0.47
  -3  18   4    3.01    0.41
   3  18   4    2.75    0.38
   3 -18  -4    4.51    0.66
  -3 -18   4    2.83    0.49
   0  19   4    0.25    0.34
   0  19   4    0.24    0.38
   0  19  -4   -0.05    0.50
   1  19  -4   15.73    1.16
  -1  19   4   15.76    1.01
  -1  19   4   15.54    0.99
   1  19   4   15.96    0.94
   1  19   4   14.49    1.08
  -1  19  -4   16.43    1.39
   2  19  -4   -0.36    0.50
  -2  19   4    0.22    0.34
   2  19   4    0.41    0.29
  -2 -19   4    0.39    0.36
   0  20   4    0.42    0.41
  -1  20   4    1.44    0.44
   1  20   4    1.63    0.48
   0   0  -5    0.01    0.06
   1   0  -5   80.33    3.61
  -1   0  -5   88.71    3.66
  -1   0   5   80.00    3.62
   2   0  -5   90.41    4.16
  -2   0  -5   99.67    4.22
  -3   0  -5   61.04    2.81
   3   0  -5   55.32    2.72
  -4   0  -5    2.63    0.54
   4   0  -5    2.22    0.51
   4   0   5    1.90    0.32
   4   0   5    2.51    0.57
   4   0  -5    1.60    0.49
   4   0  -5    1.71    0.36
   4   0  -5    2.42    0.61
   5   0  -5    1.65    0.59
   5   0  -5    0.93    0.53
   5   0  -5    1.57    0.51
   5   0  -5    1.42    0.36
   5   0   5    1.11    0.31
   5   0   5    1.41    0.28
   6   0   5    7.70    0.63
   6   0  -5   10.09    0.89
   6   0  -5    8.15    0.70
   6   0  -5    9.43    0.93
   6   0   5    8.48    0.60
   6   0  -5    8.83    0.94
   0  -1  -5  347.53   15.27
   0   1  -5  359.41   15.29
  -1  -1  -5  172.54    7.38
   1  -1  -5  160.58    7.35
  -1   1  -5  175.61    7.39
  -2  -1  -5  466.32   19.74
   2  -1  -5  444.96   19.71
   3   1  -5   36.72    2.07
  -3  -1  -5   41.66    2.11
   3  -1  -5   37.68    2.10
  -3   1  -5   41.38    1.95
   3  -1  -5   43.36    1.92
   4  -1   5  207.15    8.71
   4   1  -5  192.76    8.88
  -4  -1  -5  192.42    8.79
   4   1  -5  210.65    8.71
   4  -1   5  200.49    8.67
   4   1  -5  203.43    8.83
   4  -1   5  199.74    8.71
   4   1  -5  184.08    8.75
   4  -1  -5  206.67    8.70
   4   1   5  208.17    8.76
   4   1   5  192.97    8.65
   4  -1  -5  203.83    8.81
  -4   1  -5  191.41    8.83
   4   1   5  202.08    8.69
   4  -1  -5  189.18    8.86
   4  -1  -5  195.10    8.76
   5  -1   5   45.48    2.23
   5   1  -5   45.81    2.47
   5  -1   5   47.55    2.20
   5   1  -5   47.07    2.22
   5  -1   5   45.41    2.16
   5   1  -5   48.45    2.38
   5   1  -5   47.79    2.34
   5   1   5   46.23    2.18
   5  -1  -5   47.90    2.21
   5  -1  -5   49.09    2.35
   5  -1  -5   46.34    2.45
   5   1   5   45.11    2.15
   5  -1  -5   48.62    2.34
   6   1  -5    7.47    0.84
   6   1  -5    6.54    0.67
   6  -1   5    6.03    0.51
   6   1  -5    5.53    0.87
   6  -1   5    6.06    0.54
   6  -1  -5    5.34    0.59
   6  -1  -5    6.96    0.78
   6  -1  -5    6.37    0.83
   6   1   5    5.48    0.55
   6  -1  -5    4.95    0.61
   7  -1  -5    1.91    0.55
   0  -2  -5   11.65    0.50
   0   2  -5    9.54    0.53
   0   2  -5    9.26    0.49
  -1  -2  -5  114.07    4.86
   1  -2  -5  108.48    4.85
   2  -2   5  170.13    7.29
  -2  -2  -5  170.01    7.28
   2  -2  -5  159.26    7.27
   3  -2   5  160.02    7.22
   3  -2   5  170.67    7.29
   3   2  -5  153.58    7.33
  -3  -2  -5  172.37    7.27
   3  -2  -5  156.68    7.28
   3  -2  -5  157.00    7.29
   3  -2  -5  183.89    7.29
   4  -2   5   32.79    1.58
   4   2  -5   33.93    1.59
   4   2  -5   30.00    1.77
  -4  -2  -5   28.90    1.68
   4   2  -5   30.18    1.86
   4   2  -5   31.98    1.75
   4  -2   5   32.77    1.61
   4   2  -5   33.65    1.58
   4  -2   5   31.03    1.52
   4  -2  -5   31.74    1.68
  -4   2  -5   31.15    1.86
   4   2   5   30.39    1.51
   4   2   5   32.94    1.54
   4  -2  -5   30.04    1.80
   4   2   5   36.49    1.66
   4  -2  -5   31.17    1.68
   4  -2  -5   32.54    1.55
   5  -2   5    4.30    0.65
   5  -2   5    5.65    0.61
   5   2  -5    5.97    1.00
   5   2  -5    4.89    0.64
   5  -2   5    4.88    0.49
   5   2  -5    4.24    0.77
   5   2   5    4.86    0.52
   5  -2  -5    6.22    0.84
   5   2   5    5.86    0.81
   5  -2  -5    5.08    0.93
   5  -2  -5    4.64    0.59
   5  -2  -5    5.73    0.76
   6   2  -5   11.65    1.11
   6   2  -5   13.57    1.04
   6   2  -5   13.64    0.86
   6  -2   5   13.16    0.74
   6  -2   5   12.88    0.79
   6  -2  -5   13.14    0.98
   6  -2  -5   13.11    1.02
   6  -2  -5   13.80    0.94
   6   2   5   13.27    0.81
   6  -2  -5   12.34    0.82
   7  -2  -5    0.16    0.45
   0   3  -5   90.58    3.90
   0  -3  -5   91.61    3.91
   0   3  -5   85.77    3.91
  -1  -3  -5   42.18    1.90
   1  -3   5   42.02    1.92
   1  -3  -5   43.14    1.90
   2  -3   5  561.95   23.71
  -2  -3  -5  555.20   23.68
   2  -3  -5  524.68   23.69
   3   3  -5  421.43   19.37
   3  -3   5  452.74   19.35
  -3  -3  -5  451.84   19.31
   3   3  -5  443.74   19.29
   3   3  -5  454.58   19.27
   3  -3   5  425.53   19.25
   3  -3   5  433.16   19.29
   3  -3  -5  434.18   19.33
   3   3   5  491.90   19.54
   3  -3  -5  391.57   19.38
   3  -3  -5  484.65   19.32
   3  -3  -5  411.12   19.31
   3  -3  -5  486.86   19.37
   4  -3   5    5.96    0.63
   4   3  -5    5.62    1.12
   4   3  -5    6.10    0.67
   4   3  -5    6.98    0.63
   4  -3   5    6.52    0.65
  -4  -3  -5    5.57    0.90
   4  -3   5    7.14    0.66
   4   3   5    7.42    0.72
   4  -3  -5    6.74    0.99
   4  -3  -5    6.53    0.91
   4   3   5    7.67    0.89
   4   3   5    6.19    0.56
   4  -3  -5    6.13    0.57
   5   3  -5   49.02    2.27
   5   3  -5   45.83    2.25
   5  -3   5   47.81    2.19
   5  -3   5   47.40    2.25
   5  -3   5   49.08    2.25
   5   3  -5   42.89    2.52
   5   3  -5   51.71    2.46
   5  -3  -5   48.63    2.36
   5  -3  -5   46.42    2.20
   5   3   5   47.63    2.29
   5   3   5   44.33    2.19
   5  -3  -5   48.68    2.33
   5  -3  -5   48.54    2.46
   6   3  -5   17.29    1.41
   6  -3   5   21.81    1.06
   6   3  -5   21.62    1.16
   6  -3   5   21.14    1.11
   6   3  -5   21.08    1.36
   6  -3   5   21.81    1.14
   6  -3  -5   19.39    1.11
   6  -3  -5   22.15    1.31
   6  -3  -5   21.96    1.25
   6  -3  -5   22.23    1.20
   7  -3  -5    2.49    0.47
   0   4  -5  514.75   22.23
  -1  -4  -5   26.24    1.23
   1  -4   5   26.84    1.26
   1  -4  -5   27.75    1.25
   2  -4   5  313.05   13.50
  -2  -4  -5  310.05   13.45
   2  -4  -5  306.83   13.49
   3  -4   5   39.03    1.91
   3   4  -5   38.95    2.00
  -3  -4  -5   38.95    1.82
   3   4  -5   39.23    1.86
   3   4  -5   35.00    2.09
   3  -4   5   38.34    1.79
   3  -4   5   38.84    1.85
   3   4  -5   40.71    1.82
   3  -4   5   40.95    1.83
   3   4   5   38.64    1.86
   3  -4  -5   39.57    1.91
   3   4   5   39.66    1.87
   3   4   5   38.32    1.79
   3  -4  -5   35.33    2.01
   3  -4  -5   37.04    1.89
   3  -4  -5   37.24    1.78
   4  -4   5   56.88    2.59
   4  -4   5   54.41    2.66
   4   4  -5   48.34    2.81
   4   4  -5   52.53    2.72
   4  -4   5   54.03    2.49
  -4  -4  -5   52.58    2.73
   4   4  -5   56.69    2.70
   4  -4  -5   54.35    2.59
   4  -4  -5   52.16    2.61
   4   4   5   58.87    2.61
   4   4   5   50.83    2.47
   4  -4  -5   57.89    2.73
   4   4   5   56.51    2.57
   4  -4  -5   56.31    2.49
   4  -4  -5   54.92    2.78
   5  -4   5   38.76    1.94
   5   4  -5   40.69    1.96
   5   4  -5   42.06    1.93
   5   4  -5   37.32    2.26
   5  -4   5   40.89    1.88
   5  -4   5   43.05    1.94
   5   4  -5   41.06    2.17
   5   4   5   35.80    1.86
   5  -4  -5   41.51    2.01
   5  -4  -5   41.87    2.06
   5   4   5   38.26    1.95
   5  -4  -5   39.48    2.12
   5  -4  -5   39.47    1.88
   6   4  -5    5.10    0.94
   6  -4   5    6.04    0.57
   6  -4   5    4.54    0.57
   6   4  -5    4.40    0.49
   6  -4   5    4.98    0.47
   6   4  -5    3.46    0.78
   6  -4  -5    5.53    0.71
   6  -4  -5    4.95    0.73
   6  -4  -5    5.46    0.68
   7  -4  -5    4.47    0.80
   0  -5  -5  281.50   12.02
   0  -5   5  273.04   12.00
  -1  -5  -5  216.41    9.52
   1  -5   5  220.97    9.55
   1  -5  -5  220.18    9.54
  -2  -5  -5   48.72    2.16
   2  -5   5   47.37    2.22
   2  -5  -5   46.74    2.22
   3   5  -5   65.28    2.90
   3   5  -5   56.17    3.13
   3  -5   5   65.73    2.89
   3   5  -5   68.13    2.89
   3  -5   5   65.06    2.92
   3   5  -5   61.94    3.05
   3  -5   5   63.81    2.99
   3  -5   5   63.90    2.86
   3   5  -5   65.56    2.93
  -3  -5  -5   63.84    2.89
   3  -5  -5   57.37    3.03
   3   5   5   64.86    2.93
   3  -5  -5   64.55    2.85
   3  -5  -5   64.90    3.04
   3  -5  -5   63.58    2.94
   3  -5  -5   61.99    2.96
   3  -5  -5   62.85    2.98
   3   5   5   62.68    2.85
   3   5   5   66.68    2.92
   4   5  -5   47.97    2.14
   4  -5   5   46.40    2.18
   4  -5   5   47.29    2.15
   4   5  -5   43.96    2.36
   4  -5   5   46.65    2.11
   4   5  -5   45.79    2.20
   4   5   5   50.44    2.23
   4  -5  -5   40.90    2.39
   4  -5  -5   44.45    2.32
   4   5   5   44.56    2.17
   4  -5  -5   43.35    2.19
   4  -5  -5   43.83    2.23
   4  -5  -5   44.79    2.10
   5   5  -5   22.75    1.21
   5   5  -5   19.15    1.69
   5   5  -5   21.86    1.25
   5  -5   5   22.33    1.23
   5  -5   5   24.25    1.21
   5   5  -5   22.30    1.49
   5  -5   5   23.12    1.15
   5   5   5   20.81    1.21
   5  -5  -5   22.15    1.38
   5  -5  -5   23.07    1.27
   5  -5  -5   22.40    1.36
   5   5   5   22.29    1.25
   5  -5  -5   21.30    1.14
   5   5   5   24.69    1.37
   6   5  -5    4.92    0.98
   6   5  -5    3.56    0.47
   6  -5   5    2.81    0.52
   6  -5   5    4.52    0.44
   6  -5   5    3.85    0.53
   6  -5  -5    4.47    0.67
   6  -5  -5    4.04    0.66
   6  -5  -5    3.28    0.68
   0  -6   5  654.56   28.27
   1  -6   5  417.34   17.77
  -1  -6  -5  401.89   17.74
   1  -6  -5  409.99   17.77
   2  -6   5   42.80    2.09
  -2  -6  -5   45.09    2.01
   3   6  -5   78.51    3.81
   3   6  -5   87.94    3.66
   3   6  -5   82.74    3.64
   3  -6   5   80.43    3.77
   3   6  -5   82.18    3.69
   3   6  -5   68.85    3.90
  -3  -6  -5   78.42    3.65
   3  -6   5   87.17    3.66
   3  -6   5   79.74    3.68
   3  -6   5   81.04    3.62
   3   6   5   79.65    3.61
   3   6   5   85.38    3.68
   3   6   5   86.52    3.92
   3  -6  -5   82.93    3.68
   3  -6  -5   86.11    3.84
   3  -6  -5   74.68    3.78
   3  -6  -5   81.88    3.73
   3  -6  -5   79.98    3.60
   3  -6  -5   79.42    3.71
   3   6   5   83.32    3.68
   4  -6   5   66.80    3.00
   4   6  -5   55.96    3.34
   4  -6   5   66.07    3.06
   4   6  -5   67.00    3.08
   4   6  -5   67.13    3.03
   4   6  -5   63.69    3.24
   4   6  -5   70.45    3.03
   4  -6   5   71.41    3.04
   4  -6  -5   66.24    2.97
   4  -6  -5   67.50    3.07
   4  -6  -5   67.16    3.12
   4   6   5   69.74    3.08
   4  -6  -5   65.94    3.14
   4   6   5   67.63    3.05
   4   6   5   61.21    2.98
   4  -6  -5   64.81    3.19
   5   6  -5   14.82    0.91
   5  -6   5   13.79    0.94
   5   6  -5   13.46    1.23
  -5   6   5   13.64    0.87
   5  -6   5   15.56    0.84
   5   6  -5   10.90    1.73
   5  -6   5   15.08    0.89
   5   6  -5   14.89    0.98
   5  -6  -5   16.19    1.26
   5   6   5   15.17    1.21
   5   6   5   13.33    0.93
   5  -6  -5   16.20    1.07
   5  -6  -5   13.68    1.08
   5  -6  -5   15.36    0.94
   6  -6   5    1.20    0.28
   6   6  -5    1.28    0.60
   6   6  -5    1.62    0.38
   6  -6   5    1.77    0.34
   6  -6  -5    1.32    0.42
   6  -6  -5    1.14    0.35
   6  -6  -5    1.11    0.40
   0  -7   5  645.27   28.40
   0  -7  -5  665.01   28.34
  -1  -7  -5  491.46   21.89
   1  -7   5  507.63   21.93
   1  -7  -5  518.95   21.94
   2   7  -5   38.76    2.15
  -2  -7  -5   36.51    1.76
   2   7  -5   35.96    1.75
   2   7  -5   33.70    1.93
   2  -7   5   38.10    1.75
  -2   7   5   37.63    1.73
   2  -7   5   37.33    1.85
   2   7  -5   37.81    1.76
   2   7   5   37.52    1.78
   2  -7  -5   42.13    1.89
   2  -7  -5   37.80    1.82
   2   7   5   36.10    1.82
   2  -7  -5   37.82    1.76
   3   7  -5   16.89    1.25
   3   7  -5   15.75    1.64
   3  -7   5   18.61    1.08
   3  -7   5   18.61    0.96
   3  -7   5   20.00    0.99
   3   7  -5   19.47    1.00
   3   7  -5   19.28    0.99
   3  -7   5   16.48    1.23
  -3  -7  -5   16.63    1.01
   3   7  -5   17.85    1.07
   3  -7  -5   17.86    1.25
   3   7   5   18.53    1.04
   3  -7  -5   16.08    1.10
   3  -7  -5   17.22    1.36
   3  -7  -5   19.56    1.15
   3   7   5   19.00    1.32
   3   7   5   18.89    1.04
   3  -7  -5   18.94    1.02
   3   7   5   16.88    0.96
   4   7  -5   28.95    1.77
   4   7  -5   23.63    2.02
   4   7  -5   29.49    1.46
   4   7  -5   30.00    1.45
  -4   7   5   27.08    1.40
   4   7  -5   29.95    1.53
   4  -7   5   28.85    1.41
   4  -7   5   31.30    1.46
   4  -7   5   28.92    1.51
   4  -7  -5   28.45    1.55
   4   7   5   28.30    1.46
   4   7   5   28.86    1.51
   4   7   5   28.39    1.44
   4  -7  -5   28.66    1.61
   4  -7  -5   30.22    1.48
   4  -7  -5   26.91    1.60
   5   7  -5    9.29    1.52
  -5   7   5   11.24    0.74
   5   7  -5   11.44    0.76
   5  -7  -5   11.33    0.81
   5  -7  -5   10.11    1.34
   5   7   5    9.76    0.90
   5  -7  -5    9.32    1.34
   6   7  -5    6.88    0.74
   6   7  -5    6.71    0.74
   6   7  -5    5.66    1.18
   6  -7   5    6.23    0.55
   6  -7   5    7.55    0.61
   6  -7   5    7.03    0.49
   6  -7  -5    6.65    0.70
   6   7   5    5.22    0.72
   6  -7  -5    6.90    0.68
   0  -8  -5  302.20   14.12
   0  -8   5  341.64   13.97
  -1  -8  -5  204.33    8.97
   1  -8   5  198.42    8.99
   1  -8  -5  212.78    9.01
   2  -8   5   31.42    1.45
   2  -8   5   30.37    1.58
   2   8  -5   28.81    1.65
   2   8  -5   30.33    1.47
  -2   8   5   30.94    1.41
   2   8  -5   29.99    1.54
   2  -8   5   28.32    1.55
   2  -8   5   29.38    1.43
   2   8  -5   31.07    1.46
  -2  -8  -5   29.97    1.45
   2   8   5   30.27    1.51
   2   8   5   31.40    1.54
   2  -8  -5   30.65    1.60
   2  -8  -5   32.00    1.63
   2  -8  -5   30.15    1.53
   2  -8  -5   31.71    1.46
   2   8   5   28.00    1.46
   2   8   5   29.55    1.49
   3   8  -5    0.23    0.27
  -3   8   5    0.68    0.25
   3   8  -5    0.54    0.36
   3  -8   5    1.09    0.27
   3  -8   5    0.94    0.39
  -3  -8  -5    0.65    0.42
   3  -8  -5    0.11    0.42
   3   8   5    1.27    0.33
   3  -8  -5    1.66    0.98
   3   8   5    0.48    0.32
   3   8   5   -0.03    0.50
   3  -8  -5    1.25    0.43
   4   8  -5    2.49    0.69
   4   8  -5    3.50    0.53
   4  -8   5    3.51    0.51
   4   8  -5    3.59    0.54
   4   8  -5    3.21    0.50
   4  -8   5    3.73    0.47
  -4   8   5    3.82    0.49
   4  -8  -5    2.61    0.53
   4  -8  -5    2.80    0.54
   4   8   5    3.81    0.62
   4  -8  -5    3.75    0.55
   4   8   5    3.71    0.68
   4   8   5    3.43    0.54
   4  -8  -5    3.39    0.60
  -5   8   5    9.65    0.71
   5   8  -5    9.84    0.86
   5  -8   5   11.08    0.83
   5  -8   5   11.49    0.73
   5   8  -5   11.04    1.15
   5   8  -5   10.21    0.71
   5  -8   5   11.19    0.68
   5   8   5    8.68    0.72
   5   8   5   10.23    0.84
   5  -8  -5   10.04    0.88
   5  -8  -5   10.15    0.92
   5  -8  -5   11.42    0.75
   5  -8  -5   10.82    1.12
   6   8  -5    9.26    0.73
   6   8  -5    7.32    1.07
   6  -8   5    9.02    0.62
  -6   8   5    6.14    0.57
   6   8   5    7.17    0.70
   0  -9  -5   86.61    3.88
   0   9   5   89.67    3.85
   0   9   5   85.75    3.80
   0  -9  -5   83.24    3.84
  -1   9   5   51.81    2.27
   1   9  -5   50.09    2.28
  -1  -9  -5   48.73    2.26
  -1  -9  -5   50.51    2.29
   1   9  -5   47.63    2.40
   1   9  -5   47.58    2.28
   1  -9   5   48.10    2.35
  -1   9   5   50.98    2.22
   1  -9   5   44.18    2.25
   1   9   5   49.03    2.30
   1  -9  -5   49.08    2.29
   1   9   5   52.03    2.40
   1  -9  -5   55.15    2.38
   1   9   5   49.86    2.26
   2   9  -5   58.27    2.60
   2  -9   5   54.51    2.74
   2   9  -5   57.07    2.65
   2  -9   5   55.94    2.66
   2   9  -5   58.64    2.60
   2   9  -5   54.98    2.76
  -2   9   5   56.68    2.54
   2  -9   5   54.48    2.55
  -2   9   5   56.22    2.59
   2  -9   5   59.62    2.59
  -2  -9  -5   53.95    2.61
   2   9   5   56.52    2.60
   2  -9  -5   56.95    2.65
   2   9   5   59.77    2.63
   2   9   5   61.50    2.64
   2  -9  -5   53.78    2.71
   2   9   5   54.28    2.87
   2  -9  -5   59.29    2.80
   2   9   5   56.93    2.64
   3   9  -5   32.20    1.56
   3   9  -5   28.83    1.83
   3   9  -5   32.01    1.56
   3  -9   5   34.61    1.56
   3   9  -5   31.21    1.63
  -3   9   5   31.79    1.49
   3  -9   5   31.31    1.51
   3  -9   5   30.27    1.62
   3  -9  -5   29.08    1.66
   3   9   5   29.88    1.58
   3   9   5   32.46    1.74
   3  -9  -5   33.22    1.68
   3  -9  -5   34.41    1.57
   3   9   5   30.35    1.59
   3   9   5   33.08    1.59
   4  -9   5    0.48    0.26
   4   9  -5   -0.16    0.27
   4   9  -5   -0.10    0.61
   4   9  -5    0.09    0.41
  -4   9   5    0.27    0.25
   4  -9   5    0.19    0.23
   4   9  -5    0.42    0.29
   4  -9   5    0.23    0.39
   4  -9  -5    0.51    0.42
   4   9   5    0.27    0.35
   4  -9  -5    0.46    0.44
   4   9   5    0.05    0.30
   4  -9  -5   -0.42    0.49
   4   9   5    0.81    0.58
   4  -9  -5    0.59    0.29
   5  -9   5    9.94    0.65
   5   9  -5    8.77    0.81
   5  -9   5    9.03    0.73
   5   9  -5    7.55    1.09
   5   9  -5    8.42    0.64
   5   9  -5    8.84    0.77
  -5   9   5    7.87    0.63
   5  -9   5    9.72    0.61
   5   9   5    7.93    0.64
   5   9   5    8.30    0.74
   5  -9  -5    8.17    0.79
   5  -9  -5    8.89    0.78
   5  -9  -5    9.64    0.97
   6  -9   5    2.17    0.35
   6   9  -5    1.96    0.38
   6   9  -5    1.22    0.34
  -6   9   5    1.37    0.27
   6   9  -5    2.26    0.60
   6  -9   5    1.40    0.30
   6  -9   5    1.58    0.26
   6   9   5    2.35    0.46
   6  -9  -5    1.51    0.34
   6  -9  -5    2.11    0.45
   6   9   5    1.19    0.33
   0  10   5    3.83    0.38
   0 -10   5    2.93    0.48
   0 -10  -5    4.24    0.55
   0  10  -5    3.52    0.54
   0  10  -5    2.92    0.46
   1  10  -5   74.57    3.54
   1  10  -5   74.25    3.41
   1 -10   5   78.03    3.86
  -1 -10  -5   73.49    3.39
   1  10  -5   77.17    3.41
   1  10  -5   68.92    3.58
  -1  10   5   77.55    3.36
   1 -10   5   80.02    3.46
   1  10  -5   69.22    3.45
  -1  10   5   80.56    3.40
  -1 -10  -5   74.09    3.45
   1 -10  -5   78.63    3.54
   1 -10  -5   78.37    3.44
   1  10   5   76.68    3.44
   1  10   5   78.25    3.41
  -1  10  -5   69.41    3.48
   1  10   5   79.30    3.50
   1  10   5   80.15    3.44
  -2 -10  -5    8.10    0.83
   2  10  -5    7.20    0.77
  -2  10   5    8.75    0.63
   2  10  -5    7.39    0.60
   2 -10   5    9.45    0.82
  -2 -10  -5    7.54    0.63
   2 -10   5    8.98    0.59
   2 -10   5    7.53    1.09
   2 -10   5    7.43    0.58
  -2  10   5    8.50    0.53
   2  10  -5    7.65    0.62
   2  10   5    7.70    0.68
   2  10   5    8.00    1.17
   2  10   5    8.21    0.67
   2 -10  -5    7.45    0.73
   2  10   5    7.57    0.72
   2 -10  -5    9.15    1.35
  -3  10   5    7.17    0.54
   3 -10   5    7.89    0.76
  -3  10   5    7.76    0.65
   3  10  -5    7.19    0.64
   3  10  -5    7.01    0.77
   3 -10   5    7.69    0.56
   3  10  -5    7.43    1.02
   3  10  -5    8.07    0.64
   3 -10   5    9.04    0.62
   3 -10  -5    8.35    0.91
   3 -10  -5    8.66    0.85
   3  10   5    7.87    0.89
   3  10   5    6.88    0.68
   3  10   5    8.46    0.68
   3 -10  -5    7.39    0.82
   4 -10   5   32.34    1.43
   4  10  -5   27.77    1.52
  -4  10   5   27.97    1.41
  -4  10   5   27.13    1.34
   4  10  -5   28.13    1.82
   4 -10   5   28.77    1.36
   4  10  -5   26.92    1.41
   4 -10   5   26.59    1.49
   4  10  -5   27.80    1.42
   4 -10  -5   29.12    1.59
   4 -10  -5   27.22    1.51
   4  10   5   27.97    1.47
   4 -10  -5   26.97    1.52
   4  10   5   25.77    1.41
   4  10   5   26.20    1.63
   5  10  -5    1.59    0.38
   5  10  -5    1.18    0.59
   5 -10   5    1.90    0.42
   5 -10   5    1.31    0.24
  -5  10   5    1.49    0.29
   5  10  -5    1.00    0.37
   5 -10   5    1.21    0.36
   5  10  -5    1.36    0.28
   5 -10  -5    2.23    0.42
   5 -10  -5    1.65    0.37
   5 -10  -5    1.89    0.56
   5  10   5    1.14    0.35
   5  10   5    1.52    0.30
   6  10  -5   10.18    1.15
   6 -10   5   10.01    0.64
   6 -10   5    8.38    0.57
   6 -10   5   10.36    0.55
   6  10  -5    8.42    0.80
   6  10  -5    9.52    0.76
   6 -10  -5   10.20    0.63
   6 -10  -5   10.18    0.66
   6  10   5    7.76    0.73
   0 -11   5   22.14    1.14
   0  11   5   22.36    1.15
   0 -11  -5   21.55    1.28
   0 -11  -5   20.89    1.13
   0  11  -5   22.64    1.27
   0  11  -5   19.60    1.27
  -1 -11  -5   47.84    2.24
   1  11  -5   45.13    2.32
  -1  11   5   51.04    2.24
   1 -11   5   48.28    2.32
   1  11  -5   46.34    2.25
  -1  11   5   49.30    2.20
   1  11  -5   49.41    2.26
   1  11  -5   47.54    2.40
  -1 -11  -5   46.02    2.36
   1  11   5   51.60    2.28
   1  11   5   50.05    2.35
   1  11   5   48.62    2.28
   1 -11  -5   47.68    2.49
  -1  11  -5   43.98    2.35
   1  11   5   49.68    2.25
   1 -11  -5   47.11    2.28
  -1  11  -5   55.67    2.30
  -2 -11  -5   53.13    2.85
  -2  11   5   60.80    2.64
   2  11  -5   59.96    2.70
   2  11  -5   58.88    2.76
  -2  11   5   62.14    2.69
   2  11  -5   58.03    2.69
   2 -11   5   57.11    2.68
   2  11   5   55.76    2.92
   2  11   5   59.12    2.74
   2  11   5   58.36    2.73
   2 -11  -5   58.22    2.77
   2  11   5   63.97    2.73
   3  11  -5    4.47    0.70
   3  11  -5    2.58    0.63
   3 -11   5    3.51    0.50
   3  11  -5    2.55    0.38
   3 -11   5    2.92    0.43
   3  11  -5    3.15    0.40
  -3  11   5    3.64    0.53
   3 -11   5    4.05    0.50
  -3  11   5    3.00    0.43
   3  11   5    2.98    0.41
   3 -11  -5    4.48    0.72
   3  11   5    3.42    0.54
   3 -11  -5    3.60    0.58
   3  11   5    3.01    0.52
   4 -11   5   28.12    1.35
  -4  11   5   26.04    1.36
  -4  11   5   30.93    1.48
   4  11  -5   25.88    1.93
   4  11  -5   27.06    1.43
   4 -11  -5   28.68    1.53
   4  11   5   26.27    1.47
   4  11   5   28.13    1.75
   4 -11  -5   29.39    1.51
   5  11  -5    5.28    0.54
  -5  11   5    5.89    0.52
   5 -11   5    6.84    0.48
   5  11  -5    5.33    0.70
   5 -11   5    5.62    0.63
   5 -11   5    6.29    0.54
   5  11  -5    5.09    1.05
   5 -11  -5    5.64    0.88
   5  11   5    5.05    0.52
   5 -11  -5    6.08    0.59
   5  11   5    4.63    0.61
   5 -11  -5    6.21    0.67
   6 -11   5    1.11    0.33
  -6  11  -5    1.12    0.28
   0 -12   5   27.08    1.35
   0  12  -5   23.72    1.46
   0  12   5   26.28    1.34
  -1 -12  -5   86.50    4.13
   1  12  -5   90.49    4.07
  -1  12   5   90.00    4.01
   1 -12   5   91.57    4.12
   1  12  -5   84.92    4.26
   1  12  -5   88.01    4.20
  -1  12   5   94.86    4.06
   1  12   5   91.63    4.15
   1 -12  -5   90.29    4.09
  -1  12  -5   88.15    4.28
   1  12   5   92.57    4.09
   1  12   5   92.85    4.06
  -1  12  -5   94.70    4.20
   1  12   5   93.27    4.10
  -2  12   5   42.31    1.84
   2 -12   5   35.87    1.94
   2  12  -5   37.99    2.07
  -2 -12  -5   36.65    1.84
  -2  12   5   39.35    1.77
   2  12  -5   36.12    1.82
   2  12  -5   38.67    1.90
   2 -12   5   35.84    1.81
   2  12  -5   39.30    1.84
   2 -12  -5   38.70    1.92
   2  12   5   41.16    1.86
   2  12   5   36.80    1.87
   2  12   5   35.64    2.06
   2  12   5   40.28    1.89
   3 -12   5    5.23    0.51
  -3  12   5    5.26    0.48
   3  12  -5    4.23    0.54
   3 -12   5    5.72    0.53
   3  12  -5    4.47    0.78
   3 -12   5    4.86    0.70
  -3  12   5    4.82    0.56
   3  12  -5    3.34    0.55
   3  12  -5    4.93    0.57
   3  12   5    5.24    0.57
   3 -12  -5    5.01    0.90
   3 -12  -5    4.82    0.75
   3  12   5    4.51    0.61
   3  12   5    5.80    0.79
  -4  12   5   10.08    0.71
   4 -12   5   10.36    0.83
   4 -12   5   11.28    0.67
   4  12  -5   12.89    1.19
   4  12  -5   10.94    0.90
   4 -12   5   12.06    0.73
   4  12  -5    9.93    0.71
   4  12  -5   10.25    0.73
  -4  12   5   12.13    0.72
   4 -12  -5   12.61    0.95
   4  12   5   12.27    1.02
   4 -12  -5    9.44    0.89
   4 -12  -5   10.66    0.81
   4  12   5   10.65    0.78
   4  12   5   10.43    0.73
   5 -12   5   16.70    0.88
   5 -12   5   16.26    0.94
   5 -12   5   16.24    0.84
   5  12  -5   17.23    1.79
   5  12  -5   17.50    1.05
   5  12  -5   17.25    1.00
  -5 -12   5   15.03    0.92
   5  12   5   14.82    0.88
   5 -12  -5   16.60    0.91
   5 -12  -5   15.85    0.95
   0  13  -5   49.08    2.55
   0 -13  -5   50.72    2.46
   0 -13   5   54.75    2.45
   0  13   5   53.60    2.48
   0  13   5   54.23    2.41
   1  13  -5   60.25    2.74
  -1 -13  -5   56.72    2.73
   1  13  -5   53.69    2.77
   1  13  -5   57.33    2.88
   1 -13   5   62.81    2.81
  -1  13   5   60.28    2.68
  -1  13   5   62.07    2.73
   1  13   5   58.99    2.83
   1  13   5   59.01    2.76
   1  13   5   60.34    2.74
   1 -13  -5   59.94    2.77
  -1  13  -5   60.88    2.76
   1  13   5   61.65    2.73
  -1  13  -5   54.51    2.81
   2 -13   5    0.30    0.51
  -2  13   5    0.63    0.29
   2  13  -5    0.43    0.30
  -2  13   5    0.44    0.24
   2  13  -5    0.19    0.49
   2  13  -5    0.04    0.28
   2  13  -5   -0.40    0.38
  -2 -13  -5    0.36    0.43
   2  13   5    0.50    0.30
   2  13   5    0.86    0.37
  -2  13  -5    0.60    0.32
   2  13   5    0.74    0.34
   2  13   5    0.46    0.56
   3 -13   5    7.04    0.65
   3  13  -5    6.35    0.62
   3  13  -5    7.81    0.79
   3 -13  -5    8.26    0.81
   3  13   5    7.91    0.82
   3  13   5    6.96    0.64
   4  13  -5    1.73    0.32
   4 -13   5    1.51    0.29
  -4  13   5    1.50    0.29
   4 -13   5    0.96    0.38
   4  13  -5    1.59    0.40
   4  13  -5    1.38    0.60
   4 -13   5    1.35    0.28
   4  13  -5    0.79    0.27
   4 -13  -5    1.21    0.49
   4  13   5    1.33    0.28
   4  13   5    1.46    0.33
   4  13   5    1.05    0.47
   4 -13  -5    1.50    0.46
   5  13  -5    1.05    0.34
   5  13  -5    0.77    0.57
   5 -13   5    1.03    0.25
   5  13  -5    0.64    0.25
   5 -13   5    0.61    0.29
  -5  13   5    1.06    0.25
  -5  13  -5    0.90    0.27
   5 -13  -5    1.65    0.43
   5  13   5    0.70    0.28
   5 -13  -5    1.36    0.39
  -5 -13   5    0.22    0.26
   5  13   5    1.12    0.24
   0 -14   5   73.28    3.25
   0 -14  -5   69.40    3.26
   0  14  -5   67.72    3.35
   0  14   5   71.73    3.21
   0  14   5   72.98    3.28
   1  14  -5    2.84    0.52
  -1  14   5    2.45    0.38
   1  14  -5    2.75    0.57
  -1 -14  -5    3.79    0.64
  -1  14   5    2.67    0.34
  -1 -14   5    2.81    0.48
   1 -14  -5    2.34    0.44
  -1  14  -5    1.85    0.44
   1  14   5    2.28    0.49
   1  14   5    3.04    0.46
   1  14   5    3.13    0.49
  -1  14  -5    2.64    0.55
   1  14   5    2.16    0.37
   2  14  -5   14.30    0.89
  -2  14   5   13.49    0.81
  -2  14   5   14.31    0.88
   2  14  -5   14.15    1.20
   2  14  -5   13.62    0.87
   2  14  -5   14.93    0.98
   2  14   5   12.46    0.91
   2 -14  -5   14.07    1.00
   2  14   5   14.54    1.22
  -2  14  -5   14.83    0.91
   2  14   5   14.54    0.88
   2  14   5   13.97    0.93
   3 -14   5   31.87    1.80
   3  14  -5   34.43    1.72
   3  14  -5   35.38    2.03
   3  14  -5   37.21    1.82
  -3  14   5   37.93    1.73
  -3  14   5   34.83    1.69
   3  14  -5   35.41    1.75
   3  14   5   35.72    1.81
   3  14   5   33.90    1.75
   3 -14  -5   38.72    1.88
   3  14   5   33.08    2.65
  -3  14  -5   40.59    1.76
   3  14   5   35.93    1.73
   4  14  -5    0.15    0.24
   4 -14   5    0.12    0.35
   4  14  -5    0.67    0.39
   4  14  -5    0.30    0.55
  -4  14   5    0.25    0.24
   4 -14  -5    0.26    0.40
   4  14   5    0.69    0.46
  -4  14  -5    0.34    0.25
   4  14   5    0.43    0.24
   4  14   5    0.24    0.27
   5  14  -5    5.30    0.58
   5  14  -5    5.93    0.50
   5 -14   5    3.88    0.57
   5  14  -5    4.53    0.68
   5 -14  -5    5.21    0.70
   5  14   5    5.40    0.53
   5  14   5    5.10    0.47
  -5  14  -5    4.62    0.53
   0  15   5   14.69    0.91
   0 -15  -5   10.54    0.90
   0 -15   5   12.99    0.89
   0  15  -5   11.93    1.07
   0  15   5   13.72    0.82
   1  15  -5   18.07    1.17
   1  15  -5   18.38    1.27
  -1 -15  -5   16.81    1.13
  -1  15   5   19.04    1.01
  -1  15   5   18.87    1.08
   1 -15  -5   18.94    1.12
   1  15   5   18.53    1.07
   1  15   5   17.79    1.18
  -1 -15   5   19.80    1.04
  -1  15  -5   16.64    1.45
   2  15  -5    9.91    0.93
   2  15  -5   12.68    1.16
  -2  15   5   10.88    0.74
  -2  15   5   10.83    0.79
   2  15  -5    9.36    0.77
   2  15   5   11.50    0.79
   2 -15  -5    9.41    0.92
   2  15   5   12.56    0.87
   2  15   5   10.94    1.15
  -2 -15   5   11.95    0.73
   2  15   5   10.31    0.83
  -2  15  -5   10.27    0.86
   3 -15   5   27.73    1.52
   3  15  -5   27.95    1.41
  -3  15   5   28.16    1.42
   3  15  -5   27.86    1.51
  -3  15   5   30.64    1.45
   3  15  -5   30.03    1.74
   3  15   5   27.80    1.42
   3  15   5   27.56    1.50
   3 -15  -5   30.35    1.54
  -3  15  -5   31.08    1.47
   3  15   5   27.29    1.44
   4  15  -5    7.73    1.19
   4 -15   5    6.81    0.68
  -4  15   5    7.15    0.60
   4  15  -5    6.88    0.55
  -4  15  -5    8.26    0.64
   4  15   5    8.32    0.80
   4  15   5    6.47    0.59
   0  16   5    0.11    0.29
   0  16   5    0.31    0.35
   0  16  -5    0.27    0.51
   0 -16   5    0.01    0.38
   0 -16  -5    0.24    0.45
  -1  16   5   18.70    1.06
  -1  16   5   18.52    1.01
   1  16  -5   17.69    1.27
   1  16   5   16.66    1.14
  -1  16  -5   15.66    1.24
  -1 -16   5   19.02    1.01
   1 -16  -5   17.94    1.13
   1  16   5   18.33    1.05
  -2  16   5   10.89    0.74
   2  16  -5   11.03    0.91
  -2  16   5   10.21    0.77
   2  16  -5   10.51    1.09
   2  16   5   11.25    0.80
   2  16   5    9.70    0.79
   2 -16  -5   11.69    0.88
  -2 -16   5   11.81    0.72
   2  16   5   10.67    0.73
  -2  16  -5    9.59    1.02
   2  16   5   10.23    1.10
   3  16  -5    1.50    0.40
   3  16  -5    1.41    0.56
  -3  16   5    0.91    0.32
  -3  16   5    1.64    0.52
   3  16   5    0.85    0.35
   3  16   5    0.97    0.26
   3  16   5    1.09    0.31
   3 -16  -5    0.39    0.38
  -3 -16   5    0.97    0.25
   4  16  -5    5.61    0.66
  -4  16   5    7.75    0.59
   4  16  -5    5.62    0.96
   4  16  -5    5.28    0.52
   4  16   5    6.22    0.49
   4 -16  -5    6.19    0.66
  -4 -16   5    6.63    0.50
   4  16   5    6.24    0.77
   4  16   5    5.91    0.53
   0  17  -5    0.04    0.48
   0  17   5   -0.20    0.34
   0 -17   5   -0.13    0.42
   0 -17  -5    0.68    0.44
  -1  17   5    3.22    0.39
   1  17  -5    2.71    0.58
  -1  17   5    4.54    0.63
   1  17   5    4.16    0.77
   1  17   5    3.87    0.57
  -1 -17   5    3.81    0.56
  -1  17  -5    4.87    0.94
  -2  17   5   38.39    1.77
  -2  17   5   37.91    1.80
   2  17  -5   32.70    1.88
   2  17  -5   36.50    1.98
  -2 -17   5   38.50    1.75
   2  17   5   33.52    1.99
   2  17   5   36.99    1.78
   2 -17  -5   37.59    1.84
   3  17  -5    0.81    0.35
   3  17  -5    0.69    0.54
   3  17  -5    0.30    0.37
  -3  17   5    0.41    0.30
   3  17   5    0.81    0.33
  -3 -17   5    0.47    0.25
   3  17   5    0.81    0.31
   3 -17  -5    0.87    0.39
   3  17   5    0.55    0.25
   0  18  -5    2.18    0.60
   0  18   5    3.87    0.69
   0  18   5    3.75    0.59
  -1  18   5    5.49    0.64
   1  18  -5    6.16    1.02
  -1  18   5    5.83    0.70
  -1  18  -5    7.56    1.19
   1  18   5    5.00    0.87
   1  18   5    5.83    0.63
   2  18  -5   10.47    1.05
  -2  18   5   11.67    0.82
  -2  18   5   10.20    0.90
  -2 -18   5   10.49    0.74
   2 -18  -5   11.74    0.85
   2  18   5   11.00    1.11
   2  18   5    9.58    1.14
  -3  18   5    8.21    0.74
   3 -18  -5    9.08    0.76
   3  18   5    8.14    0.71
  -3 -18   5    9.02    0.63
   0  19   5    2.32    0.45
   0  19  -5    2.30    0.63
   0  19   5    2.73    0.36
  -1  19   5    0.75    0.37
  -1  19   5    0.47    0.34
   1  19  -5    0.30    0.52
   1  19   5    0.81    0.32
   1  19   5    0.34    0.47
   1 -19  -5    2.20    1.02
   2  19  -5    0.70    0.56
  -2  19   5    0.53    0.35
   2  19   5    0.63    0.31
  -1   0  -6   10.84    0.58
   1   0  -6   11.20    0.54
  -2   0  -6  880.40   38.06
   3   0  -6  126.59    5.84
   3   0  -6  129.23    5.87
   3   0  -6  134.89    5.78
   3   0  -6  120.71    5.92
   3   0   6  135.72    5.77
  -3   0  -6  143.88    5.86
   3   0   6  126.92    5.73
   4   0   6   10.40    1.01
   4   0  -6   10.87    0.76
   4   0   6   10.69    0.65
   4   0  -6   10.31    0.99
   4   0   6   11.26    0.72
   4   0  -6   10.83    0.97
   4   0  -6   10.65    1.07
   5   0  -6   37.86    1.97
   5   0  -6   37.80    1.97
   5   0  -6   36.44    2.08
   5   0  -6   38.82    1.81
   5   0   6   36.33    1.73
   5   0   6   37.00    1.78
   6   0  -6   45.28    2.12
   6   0  -6   43.86    2.15
   6   0  -6   41.46    2.19
   6   0   6   42.36    1.97
   6   0  -6   43.34    2.00
   6   0   6   40.90    1.96
   0   1  -6   60.34    2.68
   0  -1  -6   61.69    2.68
  -2  -1  -6  305.42   13.04
   2  -1  -6  289.00   13.01
  -2   1  -6  305.24   13.06
  -3  -1  -6  104.62    4.41
   3   1  -6   95.17    4.45
   3  -1   6   95.26    4.30
   3   1  -6   89.44    4.50
   3   1  -6   99.32    4.36
   3  -1   6  100.11    4.35
   3   1   6  100.74    4.34
   3  -1  -6   90.22    4.50
  -3   1  -6  104.47    4.44
   3   1   6  107.88    4.55
   3  -1  -6   98.94    4.34
   3  -1  -6   93.72    4.43
   3  -1  -6   92.99    4.40
   4   1  -6    0.60    0.49
   4   1  -6   -0.09    0.32
   4  -1   6    0.44    0.29
   4   1  -6    0.21    0.46
   4  -1   6    0.45    0.34
   4   1  -6    0.42    0.33
   4  -1   6    0.77    0.23
   4  -1   6    0.54    0.55
   4   1  -6    0.10    0.57
   4  -1  -6    0.11    0.47
   4   1   6    0.35    0.27
   4   1   6    1.01    0.46
   4   1   6    0.07    0.23
   4  -1  -6    0.45    0.42
   4  -1  -6    0.14    0.54
   4  -1  -6   -0.05    0.28
   5   1  -6   26.35    1.74
   5   1  -6   26.46    1.61
   5  -1   6   28.30    1.35
   5  -1   6   27.99    1.40
   5   1  -6   29.98    1.63
   5   1  -6   29.83    1.44
   5  -1  -6   28.53    1.42
   5   1   6   26.90    1.34
   5   1   6   28.98    1.58
   5  -1  -6   27.96    1.60
   5  -1  -6   27.31    1.56
   5  -1  -6   28.63    1.72
   5   1   6   27.70    1.38
   6   1  -6   22.60    1.48
   6  -1   6   22.83    1.19
   6  -1   6   23.52    1.17
   6   1  -6   24.08    1.24
   6   1  -6   26.21    1.39
   6  -1  -6   23.56    1.22
   6  -1  -6   26.54    1.36
   6  -1  -6   25.26    1.41
   6  -1  -6   24.41    1.43
   6   1   6   22.53    1.20
   0   2  -6  192.36    8.50
   0  -2  -6  200.10    8.51
  -1  -2  -6  189.93    8.22
   1  -2  -6  186.35    8.21
  -1   2  -6  190.51    8.24
  -2  -2  -6   26.66    1.25
   2  -2  -6   24.90    1.23
   3   2  -6   27.88    1.69
  -3  -2  -6   31.74    1.47
   3   2  -6   27.19    1.59
   3   2  -6   29.17    1.46
   3   2  -6   30.19    1.43
   3  -2   6   29.16    1.46
   3  -2   6   29.25    1.38
   3  -2  -6   30.00    1.42
  -3   2  -6   31.32    1.54
   3  -2  -6   27.76    1.53
   3   2   6   29.97    1.41
   3  -2  -6   27.30    1.63
   3   2   6   27.47    1.49
   3  -2  -6   33.30    1.55
   4  -2   6   18.92    0.99
   4   2  -6   18.66    1.29
   4   2  -6   18.95    1.04
   4   2  -6   16.77    1.48
   4   2  -6   22.00    1.27
   4  -2   6   18.58    1.04
   4   2   6   18.70    1.13
   4  -2  -6   17.35    1.21
   4  -2  -6   17.89    1.16
   4   2   6   16.77    0.94
   4   2   6   18.55    0.98
   4  -2  -6   15.92    1.10
   5  -2   6    1.22    0.32
   5  -2   6    1.67    0.35
   5  -2   6    1.17    0.26
   5   2  -6    2.72    0.69
   5   2  -6    2.00    0.38
   5   2  -6    1.91    0.72
   5   2  -6    1.88    0.53
   5  -2  -6    2.18    0.48
   5   2   6    1.76    0.46
   5  -2  -6    1.46    0.61
   5  -2  -6    1.06    0.31
   5  -2  -6    1.73    0.52
   5   2   6    1.80    0.30
   6   2  -6    2.70    0.65
   6   2  -6    3.41    0.57
   6  -2   6    3.26    0.41
   6   2  -6    4.12    0.76
   6  -2   6    3.20    0.47
   6  -2  -6    3.37    0.53
   6   2   6    3.65    0.50
   6  -2  -6    3.98    0.68
   6  -2  -6    4.30    0.78
   6  -2  -6    3.66    0.51
   0   3  -6  135.13    6.05
   0  -3  -6  143.19    6.06
  -1  -3  -6  379.01   16.72
   1  -3  -6  393.71   16.73
  -2  -3  -6   57.11    2.59
   2  -3   6   57.99    2.62
   2  -3  -6   57.27    2.61
  -3  -3  -6   36.80    1.69
   3   3  -6   36.87    1.66
   3   3  -6   31.52    1.91
   3   3  -6   34.80    1.69
   3  -3   6   34.47    1.69
   3  -3   6   35.37    1.62
   3  -3   6   35.48    1.67
   3   3   6   36.20    1.74
   3  -3  -6   37.56    1.80
   3  -3  -6   33.56    1.75
   3  -3  -6   33.82    1.63
   3   3   6   33.57    1.63
   3  -3  -6   33.58    1.75
   3  -3  -6   33.73    1.87
   4   3  -6    2.28    0.59
   4  -3   6    2.34    0.30
   4   3  -6    1.29    0.36
   4  -3   6    2.68    0.55
   4   3  -6    1.09    1.01
   4   3  -6    2.31    0.41
   4  -3   6    1.88    0.37
   4   3   6    2.60    0.54
   4  -3  -6    1.57    0.31
   4  -3  -6    2.05    0.46
   4  -3  -6    2.58    0.47
   4  -3  -6    2.26    0.61
   5   3  -6   43.83    2.50
   5   3  -6   44.86    2.18
   5  -3   6   45.47    2.13
   5   3  -6   47.90    2.21
   5  -3   6   47.02    2.17
   5  -3   6   46.54    2.19
   5   3  -6   47.40    2.40
   5  -3  -6   48.78    2.32
   5  -3  -6   46.78    2.42
   5   3   6   46.76    2.24
   5  -3  -6   47.06    2.27
   5   3   6   42.99    2.12
   5  -3  -6   46.16    2.15
   6   3  -6   20.05    1.27
   6   3  -6   20.22    1.09
   6   3  -6   17.97    1.40
   6  -3   6   19.65    1.03
   6  -3   6   20.16    0.99
   6  -3  -6   18.32    1.02
   6  -3  -6   20.70    1.15
   6  -3  -6   21.44    1.22
   6   3   6   16.07    1.21
   6  -3  -6   20.57    1.23
   0   4  -6  545.07   23.54
   1  -4   6  389.34   17.10
  -1  -4  -6  390.83   17.09
   1  -4  -6  404.20   17.11
  -2  -4  -6  250.32   10.99
   2  -4   6  253.15   11.03
   2  -4  -6  254.03   11.03
   3  -4   6  145.98    6.26
   3   4  -6  136.68    6.42
   3   4  -6  146.08    6.31
   3   4  -6  151.34    6.29
   3  -4   6  146.53    6.28
  -3  -4  -6  142.88    6.31
   3  -4   6  143.51    6.30
   3   4  -6  122.63    6.45
   3  -4   6  144.47    6.38
   3  -4  -6  140.52    6.26
   3  -4  -6  150.97    6.41
   3  -4  -6  142.79    6.34
   3   4   6  150.39    6.32
   3   4   6  140.76    6.32
   3   4   6  142.00    6.26
   3  -4  -6  139.43    6.35
   4   4  -6   27.15    1.35
   4   4  -6   23.92    1.76
   4  -4   6   26.97    1.39
   4   4  -6   24.84    1.59
   4   4  -6   26.77    1.40
   4  -4   6   28.09    1.35
   4  -4   6   27.35    1.30
   4  -4  -6   27.09    1.44
   4  -4  -6   25.29    1.58
   4   4   6   28.58    1.48
   4  -4  -6   26.43    1.47
   4   4   6   26.63    1.40
   4  -4  -6   26.63    1.31
   4   4   6   25.78    1.30
   5  -4   6   44.01    2.03
   5   4  -6   43.89    2.09
   5   4  -6   40.06    2.43
   5  -4   6   43.97    2.10
   5   4  -6   43.44    2.31
   5   4  -6   45.13    2.12
   5  -4   6   45.95    2.08
   5   4   6   40.85    2.03
   5  -4  -6   43.41    2.04
   5  -4  -6   48.13    2.24
   5  -4  -6   43.87    2.30
   5  -4  -6   46.02    2.16
   5   4   6   43.53    2.14
   6  -4   6   12.55    0.70
   6  -4   6   11.38    0.80
   6  -4   6   11.62    0.75
  -6   4   6   11.46    0.79
   6   4  -6   11.11    1.05
   6   4  -6   12.48    0.83
   6   4  -6    9.60    1.23
   6  -4  -6   13.51    0.93
   6  -4  -6   12.88    0.94
   6  -4  -6   13.00    0.86
   0  -5  -6  225.70    9.61
   0   5  -6  216.67    9.59
  -1  -5  -6   10.38    0.57
   1  -5   6   10.77    0.61
   2  -5   6   82.17    3.74
   2  -5  -6   83.56    3.75
   3   5  -6    1.67    0.65
   3  -5   6    0.69    0.34
   3  -5   6    0.96    0.23
   3   5  -6    1.16    0.37
   3  -5   6    1.27    0.40
  -3  -5  -6    1.00    0.29
   3   5  -6    1.02    0.25
   3   5  -6    1.98    0.37
   3  -5   6    1.37    0.27
   3   5  -6    1.41    0.49
   3  -5  -6    1.35    0.57
   3  -5  -6    0.54    0.39
   3  -5  -6    0.83    0.53
   3   5   6    0.88    0.25
   3   5   6    1.32    0.35
   3  -5  -6    1.21    0.52
   3  -5  -6    0.72    0.24
   3   5   6    1.16    0.36
   3  -5  -6    1.26    0.35
   4  -5   6   16.76    0.90
   4   5  -6   16.31    1.20
   4  -5   6   15.20    0.84
   4   5  -6   12.13    1.41
   4   5  -6   15.91    0.90
   4   5  -6   15.99    1.01
   4  -5   6   16.05    0.96
   4  -5  -6   15.82    0.85
   4   5   6   15.60    0.94
   4   5   6   14.96    1.05
   4   5   6   14.62    0.86
   4  -5  -6   13.75    1.15
   4  -5  -6   14.84    0.98
   4  -5  -6   14.78    1.06
   4  -5  -6   13.76    1.23
   5   5  -6    8.27    1.03
   5   5  -6    7.83    0.73
   5  -5   6    8.26    0.65
   5   5  -6    8.67    0.73
   5  -5   6    8.96    0.58
   5   5  -6    6.71    1.32
   5  -5   6    9.04    0.70
   5  -5  -6    7.45    0.60
   5  -5  -6    7.91    0.87
   5  -5  -6    9.11    0.74
   5   5   6    7.48    0.71
   5   5   6    7.39    1.02
   5  -5  -6    6.90    0.88
   5   5   6    7.50    0.62
   6  -5   6   15.78    0.93
   6  -5   6   16.80    0.93
   6  -5   6   16.78    0.86
   6   5  -6   16.26    1.00
   6   5  -6   15.55    1.23
   6  -5  -6   17.06    1.06
   6  -5  -6   18.56    1.02
   6  -5  -6   17.10    1.10
   0  -6  -6   94.33    4.16
   1  -6   6   84.27    3.78
  -1  -6  -6   85.13    3.76
   1  -6  -6   85.34    3.79
  -2  -6  -6   16.45    0.85
   2   6  -6   15.71    0.87
   2  -6   6   16.42    0.90
   2  -6   6   15.69    0.86
   2  -6  -6   16.30    0.85
   2   6   6   16.34    1.02
   2   6   6   15.84    0.91
   2  -6  -6   16.93    0.99
   2  -6  -6   17.05    0.92
  -3  -6  -6   46.21    2.33
   3   6  -6   48.35    2.51
   3   6  -6   53.94    2.32
   3   6  -6   50.64    2.37
   3  -6   6   55.47    2.32
   3  -6   6   51.81    2.37
   3   6  -6   44.50    2.64
   3   6  -6   52.42    2.34
   3  -6   6   50.71    2.28
   3   6   6   52.29    2.37
   3  -6  -6   48.48    2.44
   3  -6  -6   45.61    2.50
   3  -6  -6   49.21    2.42
   3  -6  -6   50.37    2.36
   3   6   6   53.56    2.37
   3  -6  -6   49.65    2.58
   3   6   6   49.88    2.29
   3  -6  -6   51.70    2.28
   4   6  -6   25.72    1.26
   4   6  -6   26.17    1.35
   4   6  -6   20.11    1.74
   4  -6   6   24.30    1.32
   4  -6   6   26.05    1.27
   4  -6   6   25.26    1.22
   4  -6  -6   23.98    1.49
   4  -6  -6   23.18    1.20
   4   6   6   24.04    1.30
   4   6   6   23.42    1.22
   4  -6  -6   26.01    1.33
   4  -6  -6   24.16    1.41
   4   6   6   25.24    1.36
   4  -6  -6   23.10    1.49
   5   6  -6   57.97    2.62
   5   6  -6   50.19    2.39
   5   6   6   54.12    2.49
   5   6   6   47.32    2.38
   5  -6  -6   44.70    2.70
   6   6  -6    1.86    0.38
   6  -6   6    1.72    0.24
   6  -6   6    2.61    0.51
   6   6  -6    2.28    0.59
   6  -6   6    2.19    0.32
   6  -6  -6    1.52    0.41
   6  -6  -6    2.03    0.36
   6   6   6    2.05    0.43
   6  -6  -6    3.14    0.64
   0  -7  -6  386.84   16.78
  -1  -7  -6    4.18    0.37
   1  -7   6    3.38    0.44
   1  -7  -6    2.84    0.55
  -2  -7  -6   15.46    0.79
   2   7  -6   13.72    0.81
   2   7  -6   14.30    1.09
   2  -7   6   14.69    0.76
   2  -7   6   13.10    0.97
  -2   7   6   14.68    0.77
   2   7  -6   13.85    0.94
   2   7  -6   15.61    0.84
   2  -7   6   14.89    0.93
   2   7  -6   12.35    1.25
   2   7   6   14.04    0.86
   2  -7  -6   15.50    1.00
   2  -7  -6   14.34    0.82
   2  -7  -6   13.93    0.92
   2   7   6   13.94    0.90
   2  -7  -6   15.38    0.98
   2   7   6   14.41    0.81
   3  -7   6   41.56    1.82
   3   7  -6   40.32    1.84
   3   7  -6   39.93    1.82
   3   7  -6   35.94    2.06
   3  -7   6   35.41    2.09
   3  -7   6   39.45    1.79
   3   7  -6   32.62    2.26
   3   7  -6   39.22    1.89
   3  -7   6   38.45    1.88
  -3  -7  -6   36.37    1.87
   3   7   6   39.86    1.87
   3  -7  -6   35.96    2.02
   3  -7  -6   39.48    1.85
   3   7   6   38.99    1.80
   3  -7  -6   39.53    2.25
   3  -7  -6   37.34    1.94
   3   7   6   41.01    1.88
   3  -7  -6   37.65    1.93
   3   7   6   39.26    2.07
   4   7  -6    1.76    0.83
   4   7  -6    0.73    0.28
   4   7  -6    1.26    0.35
   4  -7   6    1.35    0.29
   4  -7   6    1.05    0.36
   4  -7   6    1.19    0.26
  -4   7   6    0.75    0.27
   4   7  -6    0.83    0.38
   4   7  -6    1.21    0.58
   4   7   6    0.94    0.33
   4   7   6    0.87    0.30
   4  -7  -6    1.02    0.31
   4  -7  -6    0.53    0.49
   4  -7  -6    0.73    0.53
   4  -7  -6    0.40    0.42
   4   7   6    1.41    0.41
   5   7  -6    8.21    0.76
   5  -7   6    8.63    0.58
   5  -7   6    8.68    0.62
   5   7  -6    7.88    0.63
   5  -7   6    6.95    0.69
   5   7  -6    7.65    1.09
  -5   7   6    6.80    0.61
   5  -7  -6    8.00    0.69
   5  -7  -6    6.04    0.86
   5   7   6    7.53    0.68
   5  -7  -6    6.33    1.14
   5  -7  -6    6.95    0.90
   5   7   6    9.09    0.84
   6  -7   6    8.20    0.63
   6   7  -6    6.93    0.80
   6   7  -6    8.91    0.94
   6  -7   6    8.28    0.62
  -6   7   6    7.38    0.62
   6   7   6    7.56    0.73
   6  -7  -6    9.41    0.74
   6  -7  -6    9.77    0.89
   0  -8  -6  370.32   16.09
  -1   8   6   10.26    0.68
  -1   8   6   10.86    0.59
   1   8  -6   10.25    0.72
   1  -8   6   11.53    0.74
   1   8  -6   11.78    0.78
  -1  -8  -6   10.97    0.64
   1   8  -6    9.62    1.14
   1  -8   6    9.23    0.63
   1  -8  -6   10.79    0.68
   1   8   6   10.86    0.73
   1   8   6   10.02    0.72
   1   8   6    9.77    0.69
   1  -8  -6   11.87    0.74
   2  -8   6   46.79    2.29
   2   8  -6   49.89    2.23
   2   8  -6   50.02    2.24
   2  -8   6   51.91    2.22
  -2  -8  -6   48.50    2.24
   2   8  -6   46.49    2.28
   2  -8   6   47.96    2.36
   2  -8   6   48.17    2.18
   2   8  -6   46.50    2.41
  -2   8   6   49.83    2.18
   2  -8   6   42.82    2.38
   2  -8  -6   52.26    2.23
   2  -8  -6   48.54    2.29
   2   8   6   48.39    2.22
   2   8   6   47.39    2.30
   2   8   6   49.27    2.26
   2   8   6   49.18    2.27
   2  -8  -6   48.76    2.40
   2  -8  -6   45.43    2.34
   3  -8   6  103.73    4.26
   3   8  -6   99.54    4.26
   3  -8   6   95.96    4.22
   3   8  -6   97.55    4.31
  -3   8   6   86.60    4.27
   3   8  -6   92.55    4.46
   3  -8   6  105.40    4.42
   3   8  -6   79.90    4.54
   3   8   6   97.38    4.30
   3   8   6   91.61    4.36
   3   8   6   95.16    4.24
   3  -8  -6   92.60    4.41
   3  -8  -6   93.64    4.53
   3  -8  -6   92.99    4.34
   3  -8  -6  101.84    4.28
   3   8   6   99.40    4.30
   4   8  -6   77.77    3.46
   4   8  -6   77.71    3.52
   4   8  -6   74.05    3.45
   4  -8   6   74.81    3.49
  -4   8   6   76.32    3.40
   4   8  -6   68.59    4.19
   4   8  -6   76.13    3.71
   4  -8   6   83.24    3.46
   4  -8   6   78.55    3.41
   4   8   6   73.75    3.47
   4   8   6   77.35    3.51
   4  -8  -6   76.90    3.59
   4  -8  -6   74.88    3.54
   4  -8  -6   76.01    3.59
   4   8   6   70.50    3.42
   4  -8  -6   82.56    3.48
  -5   8   6    2.36    0.31
   5   8  -6    2.31    0.63
   5  -8   6    2.64    0.40
   5  -8   6    2.80    0.45
   5   8  -6    2.36    0.42
   5  -8   6    3.22    0.39
   5   8  -6    2.16    0.32
   5  -8  -6    2.40    0.48
   5  -8  -6    2.42    0.47
   5  -8  -6    2.69    0.51
   5   8   6    3.15    0.46
   5   8   6    2.34    0.36
   5  -8  -6    1.87    0.63
   6   8  -6   12.55    0.90
   6  -8   6   14.00    0.79
   6   8  -6   15.08    0.89
   6  -8   6   13.64    0.71
   6   8  -6   14.34    1.16
   6  -8   6   12.94    0.77
  -6   8   6   11.80    0.75
   6   8   6   12.46    0.85
   6  -8  -6   14.36    0.85
   6  -8  -6   13.74    0.88
   0   9  -6    7.21    0.67
   0  -9  -6    6.43    0.55
   0   9   6    5.96    0.57
   0   9   6    5.85    0.45
   0  -9   6    6.58    0.53
   0  -9  -6    5.54    0.50
   1   9  -6   51.23    2.61
   1   9  -6   52.92    2.43
   1  -9   6   56.28    2.48
   1   9  -6   51.48    2.53
  -1  -9  -6   54.83    2.46
   1  -9   6   46.24    2.60
  -1   9   6   56.42    2.42
   1   9  -6   51.47    2.58
  -1   9   6   54.19    2.38
   1   9  -6   53.28    2.43
  -1  -9  -6   53.03    2.41
   1   9   6   52.83    2.45
   1   9   6   52.92    2.48
   1  -9  -6   56.74    2.54
   1  -9  -6   53.19    2.45
   1   9   6   53.16    2.54
   1   9   6   53.42    2.42
   2   9  -6   10.90    0.70
  -2   9   6   11.13    0.63
   2  -9   6    9.20    1.04
   2  -9   6    9.29    0.86
   2   9  -6   10.36    0.68
   2   9  -6   10.94    1.26
   2   9  -6   10.79    1.01
   2   9  -6    9.82    0.83
  -2   9   6   10.62    0.73
   2  -9   6    9.50    0.63
  -2  -9  -6    9.99    0.76
   2  -9   6   10.63    0.67
   2   9   6   11.59    0.75
   2   9   6   12.32    0.84
   2  -9  -6   11.96    0.82
   2   9   6   11.69    0.76
   2   9   6   11.23    0.78
   2  -9  -6   11.44    0.98
   2  -9  -6   12.25    1.13
  -3   9   6   15.20    0.81
   3   9  -6   15.42    1.00
   3  -9   6   15.28    0.97
   3  -9   6   14.88    0.81
   3   9  -6   13.47    1.23
   3   9  -6   14.04    1.65
   3  -9   6   16.00    0.88
   3   9  -6   15.05    0.88
   3   9  -6   14.88    0.90
   3  -9  -6   16.94    1.07
   3  -9  -6   16.68    0.89
   3   9   6   14.72    0.93
   3  -9  -6   14.06    1.06
   3   9   6   14.78    0.94
   3  -9  -6   14.62    1.17
   3   9   6   13.75    1.15
   3   9   6   15.23    0.92
   4  -9   6   46.53    2.31
   4  -9   6   48.53    2.21
   4   9  -6   46.66    2.32
   4   9  -6   46.74    2.55
   4  -9   6   52.63    2.26
  -4   9   6   46.57    2.19
   4   9  -6   47.24    2.26
   4   9  -6   46.22    2.26
   4   9   6   50.54    2.32
   4   9   6   48.05    2.93
   4   9   6   45.49    2.28
   4  -9  -6   53.56    2.28
   4  -9  -6   49.80    2.42
   4  -9  -6   46.04    2.37
   4  -9  -6   46.90    2.35
  -5   9   6    0.66    0.26
   5   9  -6    1.17    0.36
   5   9  -6    0.46    0.56
   5   9  -6    0.93    0.26
   5  -9   6    0.65    0.33
  -5   9   6    1.02    0.28
   5  -9   6    1.26    0.27
   5  -9   6    0.91    0.21
   5  -9  -6    1.68    0.42
   5  -9  -6    0.87    0.40
   5   9   6    0.97    0.35
   5  -9  -6    0.98    0.58
   5   9   6    0.78    0.28
   6  -9   6    4.95    0.39
   6   9  -6    5.82    0.66
   6   9  -6    5.27    0.63
   6   9  -6    5.38    0.96
  -6   9   6    3.97    0.46
   6  -9   6    5.31    0.50
   6  -9  -6    5.02    0.56
   6   9   6    3.86    0.58
   6  -9  -6    4.54    0.51
   0  10  -6   77.67    3.53
   0 -10  -6   78.14    3.55
   0 -10   6   80.27    3.48
   0  10   6   78.55    3.42
   0  10   6   81.29    3.48
   0  10  -6   69.32    3.57
   0 -10  -6   77.74    3.47
   0  10   6   74.77    3.50
   1  10  -6    5.29    0.82
   1  10  -6    3.91    0.78
   1  10  -6    4.89    0.94
  -1  10   6    4.13    0.40
  -1  10   6    5.00    0.47
  -1 -10  -6    4.06    0.62
   1 -10   6    5.25    0.65
  -1 -10  -6    3.76    0.47
   1  10  -6    5.00    0.53
   1  10  -6    3.95    0.51
   1 -10  -6    4.41    0.54
  -1  10  -6    5.17    0.54
   1  10   6    4.11    0.63
   1 -10  -6    3.86    0.79
   1  10   6    6.00    0.53
   2 -10   6   64.42    3.11
   2  10  -6   66.39    3.25
   2 -10   6   65.20    2.99
  -2  10   6   73.01    3.06
  -2 -10  -6   59.11    3.48
   2  10  -6   67.98    3.10
   2  10  -6   72.31    3.11
   2  10  -6   59.22    3.35
  -2 -10  -6   65.85    3.02
   2 -10   6   62.13    3.36
   2  10  -6   69.31    3.05
   2  10   6   74.16    3.13
   2 -10  -6   66.05    3.19
   2  10   6   69.20    3.11
   2 -10  -6   72.85    3.18
   2  10   6   68.08    3.09
  -3  10   6   17.94    0.99
  -3  10   6   18.00    0.89
   3 -10   6   16.78    0.89
   3  10  -6   17.17    0.98
   3  10  -6   15.84    1.09
   3  10  -6   16.86    1.36
   3 -10   6   17.08    1.06
   3 -10   6   18.98    0.97
   3  10  -6   17.00    0.98
   3  10   6   16.29    1.03
   3 -10  -6   16.35    1.12
   3  10   6   16.93    1.01
   3  10   6   15.88    1.18
   3 -10  -6   18.66    1.15
   3 -10  -6   17.67    1.27
   3  10   6   17.39    1.03
  -4  10   6    7.68    0.56
   4  10  -6    8.11    0.67
   4 -10   6    8.29    0.77
  -4  10   6    8.32    0.70
   4 -10   6    8.39    0.63
   4 -10   6    7.87    0.58
   4  10  -6    7.24    0.67
   4  10  -6    7.84    1.25
   4  10  -6    8.02    0.81
   4  10   6    6.90    1.10
   4  10   6    7.47    0.64
   4 -10  -6    8.66    1.15
   4 -10  -6    6.55    0.84
   4  10   6    8.27    0.85
   4 -10  -6    6.60    0.91
   5 -10   6    5.05    0.57
   5 -10   6    5.12    0.49
  -5  10   6    4.58    0.50
   5 -10   6    5.41    0.44
   5  10  -6    4.71    0.64
   5  10  -6    5.03    1.00
   5  10  -6    4.46    0.50
   5 -10  -6    5.71    0.98
   5 -10  -6    4.38    0.69
   5 -10  -6    4.53    0.62
   5  10   6    4.81    0.62
   5  10   6    3.99    0.49
  -5 -10   6    4.78    0.63
   6  10  -6    0.88    0.34
   6  10  -6    0.40    0.66
   6 -10   6    0.81    0.26
   6 -10   6    0.35    0.19
   6 -10  -6    0.18    0.30
  -6  10  -6    0.44    0.24
   0  11  -6   36.43    2.04
   0 -11  -6   40.22    2.11
   0 -11   6   39.61    1.91
   0  11   6   42.22    1.93
   0  11   6   41.51    1.87
   0 -11  -6   40.82    1.91
   0  11  -6   42.04    2.02
   1  11  -6   54.76    2.79
  -1 -11  -6   58.30    2.58
   1  11  -6   52.79    2.79
   1  11  -6   46.75    2.86
   1 -11   6   59.00    2.64
   1  11  -6   56.94    2.58
  -1  11   6   52.68    2.61
   1  11  -6   55.11    2.66
   1  11   6   59.30    2.61
  -1  11  -6   64.72    2.63
   1  11   6   57.17    2.62
   1  11   6   56.13    2.68
   1  11   6   55.40    2.65
   2 -11   6    0.11    0.47
   2  11  -6    0.10    0.27
   2 -11   6    0.47    0.24
   2  11  -6    0.16    0.37
  -2  11   6    0.46    0.25
  -2  11   6    0.24    0.20
   2  11  -6    0.07    0.27
   2  11  -6    0.37    0.53
  -2 -11  -6    0.07    0.26
   2  11   6    0.01    0.66
   2  11   6    0.15    0.30
   2  11   6   -0.05    0.31
   2 -11  -6    1.07    0.40
  -3  11   6  236.98    9.62
   3  11  -6  222.60    9.62
   3 -11   6  215.38    9.55
   3  11  -6  218.37    9.61
  -3 -11  -6  204.57    9.57
   3  11  -6  217.59    9.82
   3 -11   6  209.07    9.63
   3  11  -6  217.39    9.65
   3 -11   6  226.71    9.62
  -3  11   6  221.25    9.55
   3 -11  -6  237.58    9.72
   3  11   6  208.45    9.64
   3  11   6  223.47    9.63
   3  11   6  225.07    9.67
   3 -11  -6  209.34    9.65
  -4  11   6   20.22    1.05
   4 -11   6   20.49    1.05
   4  11  -6   19.27    1.49
   4  11  -6   17.74    1.06
  -4  11   6   18.56    0.99
   4  11  -6   19.03    1.21
   4 -11   6   17.98    1.13
   4 -11   6   19.38    0.98
   4  11  -6   18.66    1.05
   4  11   6   17.59    1.05
   4 -11  -6   19.06    1.20
   4 -11  -6   19.65    1.16
   4  11   6   18.08    1.11
   4 -11  -6   20.33    1.25
   4  11   6   19.89    1.36
   5 -11   6   31.58    1.40
  -5  11   6   30.00    1.44
   5 -11   6   30.57    1.45
   5 -11   6   30.14    1.48
   5  11  -6   29.22    1.45
   5  11  -6   29.93    1.77
   5  11  -6   31.75    1.53
  -5 -11   6   25.81    1.54
   5 -11  -6   31.56    1.53
   5  11   6   28.63    1.49
   5 -11  -6   33.09    1.69
   5  11   6   27.81    1.44
   0 -12   6    1.58    0.32
   0 -12  -6    1.64    0.36
   0  12   6    1.43    0.34
   0  12   6    1.26    0.26
   0  12  -6    1.67    0.66
   0  12  -6    1.85    0.50
   1  12  -6    9.85    1.72
   1  12  -6    7.26    0.73
   1  12  -6    9.00    0.94
  -1  12   6    8.69    0.58
   1 -12   6    9.41    0.83
   1  12  -6    9.35    0.94
  -1 -12  -6    8.77    0.66
  -1  12   6   10.60    0.66
   1  12   6    9.17    0.86
  -1  12  -6    9.86    0.75
   1 -12  -6    8.50    0.73
   1  12   6    8.52    0.78
   1  12   6    8.79    0.67
   1  12   6    8.88    0.77
   2  12  -6   24.38    1.39
   2 -12   6   21.79    1.47
  -2  12   6   27.44    1.30
   2  12  -6   24.49    1.59
  -2  12   6   25.87    1.23
   2  12  -6   25.05    1.30
   2  12  -6   25.37    1.32
  -2 -12  -6   25.10    1.30
   2  12   6   23.12    1.64
   2  12   6   27.30    1.35
   2 -12  -6   25.47    1.40
  -2  12  -6   29.54    1.35
   2  12   6   25.92    1.37
   2  12   6   24.41    1.34
   3  12  -6   22.02    1.59
   3  12  -6   21.77    1.19
   3 -12   6   22.98    1.20
   3 -12   6   22.14    1.15
   3  12  -6   22.65    1.23
   3  12  -6   22.51    1.30
  -3  12   6   22.98    1.13
   3 -12   6   22.01    1.29
  -3  12   6   25.30    1.21
   3  12   6   22.33    1.25
   3 -12  -6   21.70    1.41
   3  12   6   23.20    1.36
   3  12   6   23.39    1.22
   3 -12  -6   24.88    1.37
   4  12  -6    1.35    0.31
  -4  12   6    1.58    0.29
   4  12  -6    1.60    0.41
   4  12  -6    1.47    0.30
   4 -12   6    1.08    0.25
   4 -12   6    1.45    0.28
   4  12  -6    1.26    0.61
  -4  12   6    1.49    0.27
   4 -12   6    1.10    0.38
   4 -12  -6    1.09    0.46
   4  12   6    1.66    0.54
   4  12   6    1.18    0.29
   4 -12  -6    0.98    0.45
   4  12   6    1.25    0.32
   5  12  -6    0.82    0.60
  -5  12   6    0.03    0.21
   5 -12   6   -0.08    0.19
   5 -12   6    0.44    0.34
   5  12  -6    0.36    0.24
   5 -12  -6    0.05    0.34
   5 -12  -6   -0.32    0.46
  -5 -12   6    0.03    0.27
   5  12   6    0.01    0.26
   5 -12  -6   -0.29    0.31
   0 -13   6    3.65    0.56
   0  13  -6    3.45    0.58
   0  13  -6    4.03    0.86
   0  13   6    3.81    0.48
   0  13   6    4.03    0.62
   0 -13  -6    2.67    0.42
   1 -13   6   28.34    1.49
   1  13  -6   26.19    1.58
  -1 -13  -6   26.35    1.38
   1  13  -6   23.74    1.51
  -1  13   6   28.26    1.32
  -1  13   6   28.36    1.38
   1  13   6   28.46    1.46
   1  13   6   27.57    1.38
  -1  13  -6   23.89    1.57
   1 -13  -6   25.58    1.41
   1  13   6   27.30    1.44
  -1 -13   6   27.41    1.36
   1  13   6   27.24    1.51
  -1  13  -6   27.78    1.43
   2  13  -6   23.42    1.24
  -2  13   6   25.01    1.25
  -2 -13  -6   21.24    1.26
   2  13  -6   24.67    1.27
   2  13  -6   23.90    1.55
  -2  13   6   24.20    1.18
   2  13  -6   21.52    1.32
   2 -13  -6   25.05    1.35
   2  13   6   25.40    1.27
  -2  13  -6   26.27    1.28
   2  13   6   23.03    1.28
   2  13   6   24.96    1.31
   2  13   6   21.93    1.58
   3  13  -6   -0.05    0.28
   3  13  -6    0.59    0.65
  -3  13   6   -0.16    0.24
   3 -13   6    0.04    0.43
   3  13  -6    0.40    0.43
   3  13  -6    0.01    0.40
  -3  13   6    0.00    0.24
   3  13   6    0.23    0.34
   3  13   6    0.03    0.34
   3  13   6    0.25    0.45
  -3  13  -6    0.10    0.39
  -4  13   6    4.83    0.47
   4  13  -6    4.29    0.70
   4 -13   6    3.69    0.62
   4  13  -6    4.13    0.48
  -4  13   6    5.37    0.56
   4  13  -6    4.33    0.51
   4 -13   6    3.81    0.50
   4 -13  -6    4.94    0.72
   4  13   6    4.54    0.48
   4  13   6    3.90    0.54
  -4 -13   6    4.70    0.49
   4  13   6    3.32    0.59
   4 -13  -6    3.71    0.73
   5 -13   6    5.11    0.52
  -5  13   6    4.21    0.46
   5  13  -6    5.76    0.47
   5  13  -6    4.00    0.59
   5  13  -6    4.32    0.64
   5 -13  -6    4.88    0.71
  -5 -13   6    3.43    0.61
  -5  13  -6    5.54    0.50
   5  13   6    4.35    0.53
   5  13   6    5.40    0.47
   0 -14   6    6.02    0.63
   0  14   6    4.25    0.52
   0  14  -6    4.93    0.69
   0 -14  -6    4.75    0.63
   0  14   6    4.57    0.64
  -1  14   6    6.04    0.64
   1  14  -6    4.85    0.90
  -1  14   6    6.64    0.55
   1 -14   6    7.41    0.85
  -1 -14  -6    6.79    0.68
   1  14   6    8.28    0.80
   1 -14  -6    5.25    0.69
  -1  14  -6    5.54    0.98
  -1 -14   6    7.26    0.60
   1  14   6    7.34    0.86
   1  14   6    7.79    0.66
  -1  14  -6    7.38    0.76
  -2  14   6   21.52    1.22
   2  14  -6   21.48    1.30
   2  14  -6   21.69    2.06
  -2  14   6   22.28    1.11
  -2  14  -6   22.44    1.21
  -2 -14   6   20.72    1.14
   2  14   6   21.92    1.22
   2  14   6   22.49    1.23
  -3  14   6    1.30    0.28
   3  14  -6    1.11    0.40
   3  14  -6    1.37    0.30
   3 -14   6    2.20    0.47
   3  14  -6    1.52    0.60
  -3  14   6    1.89    0.29
   3  14   6    1.07    0.34
   3  14   6    1.48    0.41
   3  14   6    1.64    0.33
  -3 -14   6    1.37    0.28
  -3  14  -6    2.03    0.34
   3 -14  -6    1.87    0.43
  -4  14   6   10.70    0.68
   4  14  -6   10.42    1.15
   4  14  -6   11.25    0.82
   4  14  -6   10.01    0.67
   4  14   6   10.12    0.67
   4 -14  -6   11.83    0.88
  -4 -14   6   10.51    0.68
  -4  14  -6   12.04    0.72
   4  14   6    9.24    0.71
   5  14  -6    0.53    0.36
  -5  14  -6    0.62    0.36
   5  14   6    0.93    0.25
   0 -15  -6   17.82    1.09
   0  15   6   18.85    1.01
   0 -15   6   19.61    1.08
   0  15   6   17.40    1.10
  -1  15   6    5.81    0.72
   1  15  -6    5.12    1.24
   1  15   6    5.06    0.64
   1  15   6    5.40    1.12
  -1  15  -6    3.70    0.73
  -1  15  -6    6.07    1.24
  -2  15   6    6.84    0.63
   2  15  -6    6.46    0.98
   2  15  -6    6.14    0.63
  -2  15   6    6.77    0.57
   2  15  -6    5.93    0.79
  -2 -15   6    6.93    0.57
   2  15   6    5.72    1.06
   2  15   6    5.76    0.64
   2 -15  -6    7.05    0.76
   2  15   6    6.24    0.67
  -2  15  -6    7.06    0.72
   2  15   6    6.30    0.69
   3  15  -6    2.26    0.45
   3  15  -6    4.04    0.66
  -3  15   6    2.73    0.48
  -3  15   6    3.06    0.36
   3  15  -6    2.47    0.33
  -3  15  -6    3.06    0.55
   3  15   6    2.81    0.46
  -3 -15   6    3.76    0.46
   3  15   6    3.19    0.49
   3 -15  -6    2.55    0.48
   3  15   6    3.19    0.54
  -4  15   6    1.44    0.29
   4  15  -6    1.34    0.36
   4 -15   6    1.07    0.41
   4  15  -6    1.40    0.25
   4  15  -6    1.59    0.57
   4 -15  -6    1.88    0.42
   4  15   6    1.62    0.45
   4  15   6    0.87    0.25
  -4 -15   6    1.58    0.27
   4  15   6    1.24    0.29
  -4  15  -6    1.30    0.29
   0  16   6    0.22    0.29
   0 -16  -6    0.25    0.39
   0  16  -6    0.54    0.54
   0 -16   6    0.81    0.37
   0  16   6    0.99    0.37
  -1 -16  -6   10.95    0.91
  -1  16   6   11.75    0.79
   1  16  -6    9.05    1.03
  -1  16   6   11.44    0.72
   1  16   6    9.82    0.95
   1 -16  -6   12.05    0.87
   1  16   6   10.72    0.75
  -1 -16   6   11.72    0.74
  -2  16   6   15.89    0.85
   2  16  -6   13.87    1.14
  -2  16   6   15.19    0.89
   2  16  -6   12.71    1.03
  -2 -16   6   15.27    0.84
  -2  16  -6   13.74    1.03
   2  16   6   14.00    0.92
   2  16   6   14.15    0.89
   2  16   6   14.20    0.92
   2  16   6   11.62    1.28
   3  16  -6    7.54    0.62
  -3  16   6    8.66    0.75
   3  16  -6    8.83    1.07
  -3  16   6    9.03    0.68
   3 -16  -6    8.93    0.77
  -3  16  -6    7.97    0.79
   3  16   6    7.65    0.99
   3  16   6    8.89    0.75
  -3 -16   6    8.73    0.62
  -4  16   6    5.14    0.57
   4  16  -6    6.40    0.68
   4  16  -6    6.93    0.95
   4  16   6    4.83    0.55
   4  16   6    6.19    0.49
   4 -16  -6    6.29    0.65
  -4 -16   6    5.22    0.50
   0 -17   6    1.82    0.46
   0 -17  -6    1.63    0.48
   0  17   6    1.50    0.31
   0  17  -6    0.64    0.57
   0  17   6    1.44    0.41
   1  17  -6    1.76    0.56
  -1  17   6    1.41    0.31
  -1  17   6    0.89    0.34
   1  17   6    1.18    0.48
  -1 -17   6    1.46    0.34
   1  17   6    1.28    0.33
   1 -17  -6    0.77    0.43
   2  17  -6   15.64    1.18
  -2  17   6   15.11    0.91
  -2  17   6   14.22    0.94
   2  17   6   11.70    1.32
   2 -17  -6   15.84    0.98
   2  17   6   12.73    0.91
  -2 -17   6   15.60    0.86
   3  17  -6    6.49    0.97
   3  17  -6    4.64    0.53
  -3  17   6    6.01    0.60
  -3 -17   6    6.30    0.54
   3  17   6    5.14    0.63
   3  17   6    5.33    0.57
   3  17   6    6.00    0.66
   3 -17  -6    6.52    0.66
   0  18  -6    2.63    0.64
   0  18   6    2.53    0.37
   0 -18  -6    3.58    0.60
   0  18   6    2.50    0.60
   1  18  -6   15.78    1.22
   1  18   6   12.26    1.14
   1 -18  -6   16.00    1.05
   1  18   6   15.99    0.92
  -1 -18   6   15.95    0.95
  -2  18   6    3.98    0.66
   2  18  -6    2.23    0.57
  -2  18   6    3.49    0.60
   2 -18  -6    3.66    0.66
  -2 -18   6    3.85    0.53
   2  18   6    3.61    0.54
  -3 -18   6    4.70    0.76
   0  19   6    0.19    0.30
   0  19   6    0.28    0.39
   1  19  -6    7.58    1.23
  -1  19   6    7.87    0.75
  -1  19   6    7.23    0.68
   1  19   6    7.63    0.63
   1  19   6    7.49    1.16
   2  19   6    2.06    0.36
   0   0  -7    0.81    0.16
  -1   0  -7    1.50    0.23
   2   0  -7   51.64    2.39
  -2   0  -7   55.26    2.45
   3   0   7   45.13    2.13
  -3   0  -7   51.59    2.29
   3   0  -7   46.11    2.29
   3   0   7   48.41    2.18
   3   0   7   49.74    2.29
   3   0  -7   45.74    2.32
   3   0  -7   44.29    2.39
   3   0  -7   48.49    2.20
   4   0   7    2.74    0.47
   4   0  -7    2.29    0.36
   4   0   7    3.49    0.38
   4   0  -7    3.09    0.53
   4   0  -7    2.33    0.64
   4   0  -7    3.36    0.54
   5   0   7    1.20    0.68
   5   0  -7    2.07    0.67
   5   0   7    2.14    0.28
   5   0  -7    2.32    0.50
   5   0  -7    1.45    0.33
   5   0  -7    0.66    0.57
   5   0   7    1.71    0.48
   6   0  -7    1.86    0.45
   6   0  -7    1.72    0.57
   6   0   7    1.46    0.29
   6   0  -7    1.36    0.58
   6   0  -7    1.76    0.31
   6   0   7    1.34    0.28
  -1  -1  -7  200.61    8.62
   1   1  -7  186.72    8.57
   1  -1  -7  201.06    8.60
  -1   1  -7  203.53    8.62
  -2  -1  -7   38.62    1.77
   2  -1  -7   36.43    1.74
  -2   1  -7   38.29    1.79
   3   1  -7   69.00    3.49
   3  -1   7   76.29    3.39
   3  -1   7   74.42    3.30
   3   1  -7   77.59    3.29
   3   1  -7   76.10    3.31
   3  -1   7   73.58    3.25
   3   1  -7   69.25    3.39
  -3  -1  -7   77.37    3.37
   3   1  -7   71.64    3.42
   3  -1  -7   74.88    3.30
   3   1   7   74.26    3.37
   3  -1  -7   68.84    3.48
   3  -1  -7   70.82    3.39
  -3   1  -7   77.28    3.40
   3  -1  -7   70.94    3.38
   3  -1  -7   75.57    3.35
   3   1   7   70.28    3.44
   3   1   7   76.37    3.29
   3   1   7   71.44    3.24
   4  -1   7   69.00    3.31
   4   1  -7   64.82    3.19
   4   1  -7   67.88    3.23
   4  -1   7   66.83    3.02
   4  -1   7   69.85    3.08
   4   1  -7   63.99    3.33
   4   1  -7   70.70    3.09
   4   1   7   65.42    3.02
   4   1   7   72.67    3.20
   4  -1  -7   66.30    3.19
   4   1   7   69.84    3.06
   4  -1  -7   68.93    3.07
   4  -1  -7   66.25    3.31
   4  -1  -7   65.90    3.19
   5  -1   7   30.15    1.41
   5  -1   7   29.48    1.46
   5   1  -7   29.24    1.72
   5   1  -7   29.57    1.49
   5   1  -7   30.39    1.67
   5   1  -7   29.84    1.83
   5  -1  -7   30.47    1.51
   5  -1  -7   29.72    1.79
   5   1   7   31.11    1.62
   5   1   7   27.90    1.40
   5  -1  -7   29.34    1.69
   5   1   7   28.89    1.44
   5  -1  -7   30.48    1.61
   6  -1   7   34.58    1.69
   6   1  -7   38.31    1.75
   6  -1   7   36.39    1.72
   6   1  -7   38.93    1.88
   6   1  -7   34.25    1.99
   6  -1  -7   38.40    1.74
   6  -1  -7   39.04    1.85
   6  -1  -7   35.46    1.93
   6   1   7   35.65    1.72
   6  -1  -7   37.65    1.92
   0   2  -7   20.72    0.95
   0  -2  -7   20.45    0.96
  -1  -2  -7  303.07   13.27
  -1   2  -7  306.00   13.29
   1  -2  -7  309.27   13.27
  -2  -2  -7   16.09    0.87
   2  -2  -7   16.77    0.87
  -2   2  -7   17.28    0.92
   3   2  -7   71.72    3.65
   3  -2   7   77.21    3.46
  -3  -2  -7   82.25    3.52
   3  -2   7   77.45    3.54
   3   2  -7   82.57    3.45
   3   2  -7   73.96    3.55
   3  -2   7   77.81    3.41
   3   2  -7   78.37    3.47
   3   2  -7   75.94    3.58
   3  -2   7   78.79    3.61
   3   2   7   78.07    3.44
  -3   2  -7   80.02    3.57
   3   2   7   78.65    3.51
   3  -2  -7   78.61    3.44
   3  -2  -7   74.38    3.54
   3  -2  -7   69.30    3.61
   3   2   7   76.81    3.51
   3   2   7   74.43    3.40
   4   2  -7    9.98    0.70
   4   2  -7   10.23    0.93
   4  -2   7    9.42    0.68
   4   2  -7    8.53    1.10
   4   2  -7    9.30    1.02
   4  -2   7    8.24    1.16
   4  -2   7    9.05    0.56
   4   2  -7    9.07    0.71
   4   2   7    8.66    0.85
   4  -2  -7    9.67    0.90
   4  -2  -7    9.30    0.64
   4   2   7    8.22    0.61
   4  -2  -7    8.40    1.01
   4  -2  -7    8.67    0.84
   4   2   7    7.07    0.66
   5   2  -7    5.86    1.16
   5   2  -7    7.87    0.66
   5  -2   7    7.02    0.51
   5  -2   7    7.26    0.67
   5  -2   7    6.57    0.60
   5   2  -7    6.76    0.88
   5   2  -7    5.81    0.82
   5   2   7    7.14    0.82
   5  -2  -7    6.72    0.60
   5  -2  -7    8.29    0.77
   5   2   7    5.99    0.54
   5  -2  -7    7.15    0.99
   5  -2  -7    7.37    0.92
   6  -2   7    6.22    0.54
   6   2  -7    5.87    1.07
   6   2  -7    6.96    0.80
   6   2  -7    6.11    0.63
   6  -2   7    5.82    0.49
   6  -2  -7    7.03    0.57
   6  -2  -7    7.98    0.84
   6  -2  -7    7.10    0.72
   6   2   7    5.91    0.54
   6  -2  -7    6.96    0.89
   0   3  -7  133.90    6.09
   0  -3  -7  143.10    6.05
  -1  -3  -7  341.05   15.23
  -1   3  -7  354.68   15.25
   1  -3  -7  358.87   15.24
  -2   3  -7   81.72    3.65
   2  -3  -7   79.71    3.62
   3  -3   7  100.44    4.27
   3   3  -7   90.66    4.50
   3  -3   7   95.86    4.39
   3  -3   7   98.94    4.32
   3   3  -7  104.30    4.30
   3   3  -7  101.06    4.33
  -3  -3  -7   95.70    4.34
   3  -3   7   99.39    4.30
   3   3  -7   94.87    4.44
   3   3  -7   89.24    4.40
   3   3   7  102.52    4.35
   3   3   7   95.05    4.28
   3   3   7   97.82    4.35
   3  -3  -7   98.67    4.38
   3  -3  -7   89.40    4.46
  -3   3  -7   96.33    4.43
   3  -3  -7   96.40    4.39
   4   3  -7   24.51    1.29
   4  -3   7   23.78    1.18
   4   3  -7   24.58    1.48
   4   3  -7   25.80    1.26
   4   3  -7   22.76    1.63
   4  -3   7   25.23    1.28
   4  -3   7   25.24    1.25
   4  -3  -7   23.64    1.54
   4  -3  -7   23.55    1.40
   4   3   7   25.26    1.34
   4   3   7   23.89    1.43
   4  -3  -7   23.92    1.37
   4   3   7   23.26    1.21
   4  -3  -7   25.08    1.23
   5   3  -7    1.79    0.38
   5   3  -7    1.31    0.35
   5  -3   7    1.87    0.34
   5  -3   7    1.27    0.24
   5   3  -7    1.20    0.70
   5   3  -7    1.36    0.52
   5   3   7    1.24    0.43
   5  -3  -7    0.58    0.38
   5  -3  -7    1.09    0.56
   5  -3  -7    1.63    0.52
   5  -3  -7    0.95    0.27
   5   3   7    1.17    0.27
   6   3  -7   14.69    1.06
   6   3  -7   15.59    0.89
   6  -3   7   14.48    0.82
   6   3  -7   14.33    1.30
   6  -3   7   14.65    0.77
   6  -3  -7   16.33    0.95
   6   3   7   12.74    0.83
   6  -3  -7   14.49    1.06
   6  -3  -7   13.28    0.82
   6  -3  -7   14.67    1.06
  -1  -4  -7   18.47    0.90
  -1   4  -7   17.59    0.94
   1  -4  -7   19.44    0.93
  -2  -4  -7  116.50    5.27
   2  -4  -7  121.49    5.30
   3   4  -7   39.58    2.30
   3   4  -7   41.56    2.19
   3   4  -7   45.76    2.02
   3  -4   7   45.62    2.20
  -3  -4  -7   42.25    2.06
   3  -4   7   44.35    1.98
   3  -4   7   47.97    2.02
   3  -4   7   44.21    2.06
   3   4  -7   43.33    2.06
   3   4   7   46.53    2.10
   3  -4  -7   42.81    2.13
   3  -4  -7   42.19    2.09
   3   4   7   42.25    2.07
   3   4   7   42.17    1.99
   3  -4  -7   43.34    1.99
   3  -4  -7   46.64    2.26
   3  -4  -7   37.90    2.22
   4   4  -7   26.43    1.87
   4  -4   7   30.55    1.43
   4   4  -7   29.19    1.72
   4  -4   7   30.81    1.47
   4  -4   7   30.73    1.52
   4   4  -7   30.74    1.48
   4   4  -7   31.40    1.54
   4   4   7   30.28    1.55
   4   4   7   31.97    1.62
   4   4   7   28.76    1.43
   4  -4  -7   30.16    1.64
   4  -4  -7   28.27    1.73
   4  -4  -7   30.35    1.45
   4  -4  -7   29.63    1.58
   5   4  -7   53.54    3.00
   5  -4   7   59.18    2.70
   5  -4   7   60.87    2.64
   5  -4   7   59.61    2.68
   5   4  -7   58.33    2.71
   5   4  -7   59.00    2.95
   5   4   7   60.51    2.74
   5  -4  -7   58.88    2.65
   5  -4  -7   60.24    2.79
   5  -4  -7   57.36    2.89
   5   4   7   52.34    2.63
   5  -4  -7   61.02    2.83
   6   4  -7    0.55    0.44
   6  -4   7    0.09    0.24
   6  -4   7    0.31    0.19
   6   4  -7    0.35    0.31
  -6   4   7    0.77    0.29
   6   4  -7   -0.58    0.73
   6  -4  -7    0.00    0.40
   6  -4  -7    0.44    0.31
   6  -4  -7    0.08    0.43
   0  -5  -7  138.87    6.08
  -1  -5  -7   82.24    3.65
   1  -5  -7   82.31    3.67
  -2  -5  -7    1.29    0.25
   2   5  -7    0.94    0.57
   2   5  -7    1.04    0.22
   2   5  -7    1.84    0.87
   2  -5   7    1.22    0.24
   2  -5   7    0.86    0.30
   2  -5  -7    1.94    0.26
   2   5   7    1.07    0.38
   2   5   7    1.31    0.32
   2  -5  -7    0.92    0.39
   2   5   7    1.39    0.24
   3  -5   7    6.96    0.99
   3   5  -7    6.64    0.90
   3  -5   7    7.28    0.49
   3   5  -7    8.02    0.74
   3  -5   7    7.32    0.65
   3  -5   7    7.44    0.54
  -3  -5  -7    6.60    0.61
   3   5  -7    7.21    0.55
   3   5  -7    6.76    1.06
   3   5  -7    7.19    0.69
   3   5   7    6.42    0.51
   3  -5  -7    6.25    1.07
   3  -5  -7    7.21    0.67
   3   5   7    6.74    0.67
   3  -5  -7    6.62    0.93
   3  -5  -7    7.08    0.51
   3  -5  -7    8.05    0.98
   3   5   7    6.87    0.67
   3  -5  -7    6.63    0.76
   4  -5   7   10.25    0.76
   4   5  -7    9.09    1.26
   4  -5   7   10.40    0.62
   4   5  -7   10.89    0.81
   4  -5   7   10.40    0.68
   4   5  -7    9.41    1.02
   4   5  -7    9.84    0.69
   4   5   7    9.39    0.64
   4  -5  -7    9.75    0.79
   4   5   7   12.11    0.88
   4  -5  -7   10.80    0.93
   4  -5  -7   10.49    0.65
   4  -5  -7    8.71    1.00
   4   5   7    9.18    0.77
   5   5  -7    7.23    0.64
   5   5   7    6.89    0.98
   6   5  -7    6.80    1.30
   6  -5   7   10.06    0.63
   6   5  -7    8.09    0.97
   6  -5   7    9.86    0.57
   6   5  -7    9.27    0.73
  -6   5   7    9.26    0.64
   6  -5   7    7.67    0.75
   6   5   7    7.64    0.84
   6  -5  -7   10.91    0.73
   6  -5  -7    9.91    0.82
   6  -5  -7    9.67    0.83
   0  -6  -7  260.94   11.35
  -1  -6  -7   63.05    2.97
   1  -6   7   67.63    2.95
   2  -6   7   79.12    3.37
   2  -6   7   72.84    3.62
   2   6  -7   70.07    3.52
   2  -6   7   76.06    3.42
   2   6  -7   66.14    3.56
   2   6  -7   77.94    3.39
   2  -6   7   76.96    3.33
   2   6  -7   75.58    3.43
   2  -6   7   77.39    3.45
   2   6  -7   78.99    3.38
  -2  -6  -7   78.65    3.39
   2  -6  -7   73.90    3.39
   2  -6  -7   75.92    3.33
   2  -6  -7   72.14    3.43
   2  -6  -7   72.73    3.44
   2   6   7   76.01    3.42
   2   6   7   76.66    3.35
   2   6   7   75.30    3.39
   2  -6  -7   79.10    3.49
   3   6  -7   36.98    1.68
   3  -6   7   32.36    1.87
   3   6  -7   33.97    1.69
   3  -6   7   32.47    2.01
   3  -6   7   35.27    1.58
   3   6  -7   33.66    1.87
   3  -6   7   36.30    1.62
   3  -6   7   34.28    1.68
  -3  -6  -7   31.98    1.69
   3   6  -7   30.42    2.01
   3  -6  -7   31.47    1.86
   3  -6  -7   35.21    1.77
   3  -6  -7   33.43    1.59
   3  -6  -7   33.05    2.05
   3  -6  -7   34.10    1.80
   3   6   7   34.96    1.70
   3  -6  -7   34.70    1.68
   3   6   7   35.84    1.69
   3   6   7   33.71    1.60
   4   6  -7   45.66    2.46
   4   6  -7   49.84    2.23
   4   6  -7   47.77    2.28
   4  -6   7   47.99    2.26
   4  -6   7   49.18    2.22
   4  -6   7   48.48    2.18
   4   6  -7   40.10    2.56
   4  -6  -7   47.18    2.18
   4  -6  -7   50.06    2.43
   4   6   7   45.82    2.18
   4  -6  -7   49.89    2.28
   4   6   7   48.85    2.27
   4   6   7   50.37    2.31
   4  -6  -7   48.71    2.36
   4  -6  -7   43.63    2.40
  -5   6   7    3.46    0.51
   5   6  -7    4.24    0.64
   5  -6   7    3.59    0.50
   5  -6   7    4.04    0.58
   5   6  -7    4.19    0.54
   5   6  -7    3.02    0.91
   5   6  -7    4.89    1.00
   5  -6   7    4.28    0.42
   5  -6  -7    3.29    0.58
   5   6   7    3.91    0.56
   5   6   7    3.47    0.58
   5  -6  -7    2.66    0.57
   5   6   7    3.41    0.52
   5  -6  -7    4.70    0.60
   6  -6   7    0.66    0.26
   6   6  -7    0.77    0.34
   6  -6   7    0.91    0.27
   6  -6  -7    1.74    0.59
   6   6   7    1.46    0.39
   6  -6  -7    1.10    0.41
   0  -7  -7  205.22    8.97
  -1  -7  -7  160.95    7.08
  -1   7   7  159.28    7.03
   1   7  -7  162.91    7.07
   1   7  -7  158.39    7.08
   1  -7   7  160.06    7.10
   1  -7  -7  159.64    7.08
   1   7   7  150.51    7.05
   1   7   7  150.87    7.07
   1  -7  -7  170.39    7.14
  -1   7  -7  182.49    7.10
  -2   7   7   22.55    1.07
  -2  -7  -7   21.60    1.11
   2   7  -7   20.74    1.21
   2  -7   7   22.00    1.24
   2   7  -7   21.52    1.13
   2  -7   7   21.96    1.29
   2  -7   7   23.79    1.10
   2   7  -7   19.70    1.35
   2   7  -7   23.54    1.11
   2   7  -7   17.60    1.44
   2  -7   7   21.10    1.04
   2  -7   7   20.79    1.20
   2  -7  -7   20.85    1.25
   2  -7  -7   23.25    1.33
   2   7   7   21.82    1.30
   2   7   7   22.63    1.15
   2   7   7   22.13    1.19
   2   7   7   22.20    1.10
   2  -7  -7   22.15    1.12
   2  -7  -7   22.49    1.21
   3  -7   7   15.88    0.85
   3  -7   7   14.64    0.80
   3   7  -7   14.95    0.92
   3   7  -7   13.65    1.17
   3   7   7   15.30    0.94
   3   7   7   16.07    0.95
   3  -7  -7   14.51    1.05
   3   7   7   14.97    0.86
   3  -7  -7   13.68    1.16
   3  -7  -7   15.49    0.90
   3  -7  -7   15.22    1.12
   4  -7   7   42.89    1.87
   4   7  -7   33.48    2.29
   4   7  -7   37.90    1.91
   4  -7   7   38.02    1.91
   4   7  -7   39.63    1.94
  -4   7   7   37.62    1.83
   4   7  -7   41.09    1.88
   4   7  -7   36.96    2.14
   4  -7   7   40.40    1.82
   4   7   7   37.17    1.83
   4   7   7   41.94    1.96
   4  -7  -7   37.96    2.07
   4  -7  -7   41.72    2.08
   4   7   7   37.46    1.91
   4  -7  -7   39.76    2.00
   4  -7  -7   40.87    1.91
   5  -7   7   21.45    1.02
   5   7  -7   20.59    1.07
  -5   7   7   19.59    1.03
   5   7  -7   17.07    1.71
   5   7  -7   18.64    1.37
   5  -7   7   20.78    1.06
   5  -7   7   21.40    1.12
   5   7  -7   19.78    1.14
   5   7   7   21.09    1.22
   5  -7  -7   22.19    1.12
   5  -7  -7   20.62    1.25
   5  -7  -7   19.43    1.26
   5   7   7   18.67    1.09
   5   7   7   19.57    1.10
   6   7  -7    2.31    0.39
   6  -7   7    2.40    0.34
  -6   7   7    1.94    0.41
   6  -7   7    2.39    0.40
   6   7  -7    2.29    0.57
   6  -7  -7    2.67    0.43
   6   7   7    1.91    0.38
   6  -7  -7    2.34    0.41
   0  -8   7  109.61    5.02
   0   8  -7  118.85    5.08
   0  -8  -7  118.10    5.06
   0   8   7  113.67    4.98
   0   8   7  110.42    5.05
   0  -8  -7  112.23    5.01
   1  -8   7   34.44    1.68
   1   8  -7   33.16    1.79
   1   8  -7   35.12    1.62
  -1  -8  -7   34.61    1.61
  -1   8   7   32.41    1.60
   1  -8   7   33.97    1.65
  -1   8   7   34.41    1.55
   1   8  -7   29.35    1.79
   1   8  -7   31.92    1.59
  -1   8  -7   38.61    1.64
   1   8   7   33.44    1.70
   1  -8  -7   34.48    1.62
   1   8   7   32.85    1.60
   1  -8  -7   35.89    1.70
   1   8   7   31.03    1.62
   1   8   7   32.95    1.59
   2  -8   7   21.86    1.25
   2   8  -7   20.24    1.39
  -2   8   7   23.30    1.09
   2  -8   7   22.14    1.34
   2  -8   7   21.82    1.35
   2  -8   7   23.85    1.08
   2   8  -7   21.03    1.24
  -2  -8  -7   20.48    1.17
   2  -8   7   23.58    1.13
   2   8  -7   23.25    1.14
   2   8  -7   22.46    1.16
   2  -8  -7   22.38    1.24
   2   8   7   22.28    1.13
   2  -8  -7   23.97    1.15
   2  -8  -7   20.38    1.31
   2   8   7   24.44    1.29
   2   8   7   21.48    1.21
   2   8   7   22.10    1.18
   2  -8  -7   23.33    1.44
   3   8  -7   24.34    1.23
  -3   8   7   24.65    1.19
   3   8  -7   24.81    1.33
   3   8  -7   22.38    1.51
   3   8  -7   24.64    1.26
   3  -8   7   24.57    1.17
   3   8  -7   21.66    1.76
   3  -8   7   26.38    1.24
   3  -8   7   23.30    1.29
   3  -8  -7   23.59    1.38
   3   8   7   23.21    1.22
   3   8   7   24.75    1.30
   3  -8  -7   23.46    1.41
   3   8   7   23.60    1.30
   3  -8  -7   25.29    1.26
   3  -8  -7   25.13    1.54
   4  -8   7   27.31    1.29
   4   8  -7   25.37    1.29
   4   8  -7   25.25    1.37
   4  -8   7   25.05    1.34
   4   8  -7   20.51    1.86
   4   8  -7   25.93    1.33
   4   8  -7   23.32    1.63
  -4   8   7   23.90    1.23
   4  -8   7   26.14    1.22
   4  -8  -7   28.05    1.33
   4   8   7   26.49    1.38
   4   8   7   24.27    1.26
   4  -8  -7   23.61    1.48
   4   8   7   24.45    1.32
   4  -8  -7   24.00    1.51
   4  -8  -7   24.85    1.43
   5  -8   7    4.12    0.39
   5  -8   7    3.48    0.46
   5   8  -7    2.66    0.61
  -5   8   7    2.53    0.43
   5  -8   7    3.35    0.54
   5   8  -7    3.18    0.47
   5   8  -7    4.00    0.60
   5  -8  -7    3.00    0.48
   5  -8  -7    4.15    0.70
   5  -8  -7    3.30    0.72
   5   8   7    3.31    0.49
   5   8   7    3.98    0.70
   5  -8  -7    4.58    0.53
   6   8  -7    1.17    0.34
   6  -8   7    1.63    0.28
   6  -8   7    1.12    0.20
   6   8  -7    1.73    0.52
  -6   8   7    1.32    0.25
  -6   8  -7    1.37    0.25
   6   8   7    1.86    0.34
   6  -8  -7    1.11    0.37
   6  -8  -7    1.82    0.33
   0  -9  -7    0.75    0.32
   0   9   7    0.37    0.28
   0   9   7    0.31    0.34
   0  -9  -7    1.00    0.26
   0  -9   7    0.60    0.23
   0   9  -7    0.53    0.34
   1   9  -7   94.80    4.51
   1   9  -7   90.59    4.49
   1  -9   7   98.35    4.40
  -1  -9  -7   95.43    4.41
  -1  -9  -7   96.18    4.34
  -1   9   7   96.39    4.31
   1   9  -7   97.45    4.36
  -1   9   7  102.04    4.36
   1  -9  -7   99.87    4.39
   1  -9  -7  101.69    4.49
   1   9   7   98.64    4.35
  -1   9  -7  110.06    4.41
   1   9   7   96.97    4.38
   1   9   7   97.92    4.41
   2  -9   7  137.51    6.06
   2   9  -7  136.88    6.09
  -2   9   7  143.23    6.01
   2   9  -7  134.22    6.23
   2  -9   7  129.62    6.22
   2   9  -7  124.42    6.25
   2  -9   7  135.95    6.01
   2  -9   7  138.77    6.14
   2   9  -7  146.77    6.08
   2  -9   7  131.99    6.09
  -2  -9  -7  129.42    6.11
   2  -9  -7  144.89    6.12
   2   9   7  141.56    6.05
   2   9   7  145.18    6.10
   2   9   7  141.36    6.09
   2  -9  -7  137.18    6.14
   3   9  -7   53.13    3.27
   3   9  -7   63.17    3.15
   3   9  -7   65.40    2.92
   3  -9   7   62.78    2.85
   3  -9   7   62.12    2.94
   3  -9   7   66.31    2.91
   3   9  -7   64.02    2.96
  -3   9   7   63.60    2.85
   3   9  -7   64.45    2.91
   3   9   7   64.17    2.90
   3  -9  -7   69.88    2.92
   3   9   7   64.39    2.95
   3   9   7   64.79    2.94
   3   9   7   62.46    3.04
   3  -9  -7   66.13    3.03
   3  -9  -7   62.82    3.08
   3  -9  -7   61.30    3.00
   4   9  -7   24.50    1.33
  -4   9   7   22.95    1.16
   4  -9   7   23.82    1.29
   4  -9   7   24.38    1.15
   4   9  -7   23.19    1.26
   4   9  -7   23.63    1.22
   4   9  -7   22.22    1.58
   4  -9   7   25.18    1.22
   4   9   7   21.70    1.23
   4  -9  -7   23.93    1.36
   4   9   7   22.75    1.25
   4  -9  -7   23.00    1.42
   4   9   7   21.73    1.27
   4  -9  -7   24.30    1.45
   5  -9   7    8.76    0.68
   5   9  -7    9.23    0.73
   5  -9   7    9.48    0.56
   5   9  -7    8.68    0.62
  -5   9   7    8.18    0.58
   5   9  -7    8.67    1.04
   5  -9   7    8.79    0.62
  -5   9   7    9.00    0.64
   5   9   7    7.76    0.63
   5  -9  -7    9.44    1.16
   5   9   7    8.47    0.79
   5  -9  -7    9.06    0.81
   5  -9  -7    8.71    0.77
   6  -9   7    0.57    0.18
   6  -9   7    0.89    0.26
  -6   9   7    1.00    0.24
   6   9  -7    1.00    0.31
   6   9  -7    1.07    0.53
   6  -9  -7    0.66    0.32
   6  -9  -7    1.17    0.29
  -6   9  -7    0.61    0.24
   0  10   7  105.59    4.56
   0 -10  -7  100.30    4.69
   0 -10   7  102.40    4.61
   0 -10  -7  107.14    4.60
   0  10   7  103.74    4.63
   0  10  -7   92.55    4.72
   0  10  -7  107.55    4.68
   0  10   7  109.53    4.61
  -1  10   7   69.28    3.13
   1  10  -7   63.96    3.32
  -1  10   7   77.30    3.18
   1  10  -7   66.41    3.16
   1 -10   7   70.14    3.23
  -1 -10  -7   70.56    3.17
   1  10  -7   67.71    3.35
  -1 -10  -7   65.48    3.27
   1  10   7   69.87    3.29
  -1  10  -7   81.15    3.23
   1  10   7   71.34    3.21
   1  10   7   69.39    3.22
   1 -10  -7   71.64    3.21
   1  10   7   73.01    3.17
  -1 -10   7   67.79    3.18
   1 -10  -7   73.00    3.49
   2  10  -7   49.82    2.39
   2 -10   7   45.59    2.31
   2  10  -7   47.46    2.55
  -2  10   7   52.45    2.28
   2  10  -7   53.13    2.36
   2 -10   7   48.07    2.28
   2 -10   7   53.32    2.60
  -2  10   7   53.11    2.34
   2  10  -7   52.29    2.33
   2 -10   7   43.62    2.47
   2  10   7   51.66    2.40
   2  10   7   51.44    2.38
   2 -10  -7   53.34    2.41
   2  10   7   49.96    2.37
   3 -10   7    0.67    0.39
   3  10  -7    0.78    0.29
  -3  10   7    0.95    0.23
  -3  10   7    0.93    0.31
   3 -10   7    0.98    0.28
   3  10  -7    1.83    0.89
   3  10  -7    1.26    0.59
   3  10  -7    0.73    0.31
   3  10  -7    0.78    0.39
   3 -10   7    0.78    0.21
   3  10   7    0.55    0.37
   3 -10  -7    1.05    0.50
   3  10   7    0.48    0.34
   3  10   7    1.00    0.52
   3  10   7    0.82    0.33
   3 -10  -7   -0.01    0.46
   4  10  -7   77.75    3.93
  -4  10   7   82.61    3.68
   4 -10   7   82.76    3.62
   4  10  -7   78.16    3.66
  -4  10   7   80.52    3.63
   4 -10  -7   87.44    4.00
   4 -10  -7   81.38    3.76
   4 -10  -7   82.62    3.76
   4  10   7   79.62    3.71
   5  10  -7    1.57    0.37
   5 -10   7    1.76    0.29
   5 -10   7    2.22    0.35
   5 -10   7    2.08    0.36
  -5  10   7    2.08    0.43
   5  10  -7    1.55    0.57
   5  10  -7    1.86    0.30
   5 -10  -7    2.17    0.40
   5  10   7    1.77    0.38
   5  10   7    1.18    0.30
   5 -10  -7    3.31    0.65
   5 -10  -7    2.04    0.43
   0  11  -7   76.74    3.54
   0 -11  -7   77.46    3.48
   0  11   7   79.13    3.41
   0  11   7   77.04    3.51
   0  11  -7   71.25    3.58
  -1  11   7   83.13    3.58
   1  11  -7   76.69    3.58
  -1 -11  -7   77.43    3.57
   1 -11   7   78.44    3.67
  -1  11   7   81.28    3.54
   1  11  -7   72.55    3.73
   1  11   7   79.14    3.58
   1  11   7   78.73    3.61
   1  11   7   82.04    3.63
   1 -11  -7   80.04    3.62
  -1 -11   7   78.61    3.59
  -1  11  -7   85.45    3.64
   1  11   7   83.72    3.98
   2  11  -7   23.97    1.87
   2  11  -7   27.74    1.36
   2  11  -7   25.41    1.62
  -2  11   7   28.07    1.30
  -2  11   7   29.50    1.37
   2  11  -7   25.72    1.45
   2  11  -7   27.38    1.39
  -2 -11  -7   25.40    1.34
   2  11   7   29.06    1.46
   2  11   7   27.02    1.41
   2  11   7   28.93    1.42
   2 -11  -7   28.07    1.47
   3  11  -7   35.18    1.71
  -3  11   7   39.67    1.74
   3 -11   7   34.02    1.77
  -3 -11  -7   32.69    1.69
   3 -11   7   35.12    1.66
   3  11  -7   35.60    1.78
   3 -11   7   34.20    1.71
   3  11  -7   36.32    1.74
   3  11  -7   36.21    2.02
  -3  11   7   36.06    1.65
   3  11   7   35.84    1.86
   3 -11  -7   37.35    1.88
   3  11   7   36.45    1.75
   3  11   7   34.82    1.76
   3 -11  -7   32.96    1.83
   4  11  -7    1.56    0.41
   4 -11   7    1.55    0.37
   4  11  -7    1.34    0.29
   4 -11   7    1.97    0.26
  -4  11   7    1.38    0.29
   4 -11   7    2.11    0.44
   4  11  -7    1.37    0.60
  -4  11   7    1.47    0.24
   4  11   7    1.59    0.32
  -4 -11   7    1.48    0.29
   4 -11  -7    2.08    0.48
   4  11   7    1.61    0.36
   4 -11  -7    2.18    0.53
   4 -11  -7    1.69    0.45
   5 -11   7    4.51    0.54
   5  11  -7    4.11    0.69
   5  11  -7    4.49    0.61
  -5  11   7    4.10    0.67
   5  11  -7    3.45    0.68
   5 -11  -7    4.23    0.65
   5 -11  -7    4.92    0.64
   5  11   7    3.25    0.46
   5 -11  -7    3.25    0.57
   0  12   7    4.38    0.60
   0 -12  -7    3.60    0.54
   0  12  -7    4.71    0.91
   0  12  -7    3.83    0.76
   0  12   7    3.20    0.44
   0 -12   7    3.82    0.54
   1 -12   7   24.40    1.30
   1  12  -7   23.11    1.22
  -1  12   7   24.37    1.20
   1  12  -7   22.82    1.44
   1  12  -7   19.57    1.54
  -1 -12  -7   23.08    1.20
  -1  12   7   22.60    1.13
   1  12   7   22.74    1.26
   1  12   7   24.22    1.20
   1 -12  -7   25.41    1.26
   1  12   7   20.60    1.36
   1  12   7   23.75    1.33
  -1  12  -7   23.77    1.27
  -1 -12   7   22.65    1.19
   2  12  -7   96.00    4.64
  -2  12   7  100.97    4.40
   2  12  -7   96.04    4.44
  -2 -12  -7   94.41    4.43
  -2  12   7  106.75    4.45
   2  12  -7   94.48    4.48
   2 -12  -7  100.72    4.53
   2  12   7  102.61    4.48
   2  12   7   99.84    4.49
  -2  12  -7  110.18    4.49
   2  12   7   94.22    4.48
   3  12  -7    5.44    1.08
   3  12  -7    5.34    0.73
  -3  12   7    7.23    0.52
   3 -12   7    6.81    0.92
  -3  12   7    7.32    0.67
  -3  12  -7    8.35    0.63
   3  12   7    7.19    0.87
   3  12   7    6.29    0.80
   3  12   7    6.55    0.62
   3 -12  -7    6.81    0.79
  -4  12   7    1.28    0.27
   4  12  -7    0.42    0.36
   4  12  -7    1.28    0.59
  -4  12   7    1.14    0.25
   4 -12   7    1.45    0.34
   4  12  -7    1.43    0.28
   4 -12   7    1.00    0.24
   4  12   7    0.73    0.27
   4  12   7    0.62    0.29
   4 -12  -7    1.43    0.48
   4 -12  -7    1.48    0.48
   4  12   7    0.63    0.59
  -4 -12   7    0.88    0.27
  -4  12  -7    1.19    0.27
  -5  12   7    6.07    0.50
   5  12  -7    6.80    0.54
   5 -12   7    5.82    0.56
   5  12  -7    6.68    0.65
   5 -12   7    6.85    0.48
   5  12  -7    5.40    0.96
   5  12   7    6.28    0.61
   5 -12  -7    6.27    0.87
   5 -12  -7    6.57    0.68
  -5  12  -7    7.63    0.56
   5  12   7    6.63    0.52
   0  13   7    9.14    0.63
   0 -13   7    9.56    0.72
   0  13  -7    7.39    0.99
   0  13   7    8.11    0.76
   0 -13  -7    9.84    0.72
   0  13  -7    8.77    0.94
  -1  13   7    4.06    0.46
   1 -13   7    5.71    0.74
   1  13  -7    5.00    1.15
  -1  13   7    4.57    0.55
   1  13  -7    4.12    0.69
  -1 -13  -7    4.56    0.58
  -1 -13   7    4.53    0.53
   1  13   7    4.25    0.57
   1  13   7    4.63    0.83
   1  13   7    4.68    0.67
   1 -13  -7    4.20    0.63
  -1  13  -7    3.86    0.65
  -2  13   7    5.77    0.56
   2  13  -7    4.35    0.74
   2  13  -7    4.96    0.95
  -2 -13  -7    3.71    0.59
  -2  13   7    4.60    0.47
   2  13  -7    4.50    0.55
  -2 -13   7    5.13    0.52
   2  13   7    3.49    0.62
  -2  13  -7    5.64    0.59
   2 -13  -7    4.81    0.69
   2  13   7    5.31    0.66
   2  13   7    4.21    0.61
   3  13  -7   10.05    0.86
   3  13  -7   10.42    0.69
   3 -13   7    9.18    0.87
   3  13  -7   11.53    1.14
  -3  13   7   10.07    0.66
  -3  13   7   10.65    0.69
   3  13   7   10.06    0.93
  -3 -13   7   10.13    0.70
   3  13   7    9.46    0.76
  -3  13  -7   10.66    0.73
   3  13   7   11.70    0.74
   4  13  -7    2.10    0.31
   4  13  -7    2.22    0.41
  -4  13   7    2.34    0.42
   4  13  -7    2.75    0.64
  -4  13   7    3.44    0.49
   4 -13   7    2.24    0.38
   4  13   7    2.24    0.67
   4  13   7    2.27    0.35
   4 -13  -7    2.27    0.51
   4  13   7    2.28    0.32
  -4 -13   7    2.89    0.46
   5 -13   7    3.41    0.53
  -5  13   7    3.01    0.44
   5  13  -7    3.72    0.53
   5  13  -7    4.10    0.47
   5  13  -7    4.84    0.94
  -5  13  -7    3.05    0.47
   5 -13  -7    4.48    0.63
   5  13   7    3.66    0.51
   5  13   7    2.53    0.42
   0  14   7    2.56    0.45
   0 -14  -7    3.23    0.45
   0  14   7    3.43    0.39
   0  14  -7    3.75    0.67
   0 -14   7    4.04    0.57
   0  14  -7    3.52    0.61
   1 -14   7    2.09    0.46
  -1 -14  -7    1.99    0.38
  -1  14   7    2.16    0.32
  -1  14   7    1.68    0.35
   1  14  -7    1.41    0.56
   1  14   7    1.74    0.51
  -1  14  -7    2.05    0.43
   1  14   7    2.25    0.46
   1  14   7    2.04    0.36
   1 -14  -7    1.81    0.43
  -1 -14   7    2.60    0.47
  -2  14   7    4.21    0.54
  -2  14   7    3.27    0.53
   2  14  -7    3.43    0.68
   2  14  -7    3.95    0.56
   2  14  -7    3.58    0.54
  -2 -14  -7    3.63    0.48
   2  14   7    3.43    0.47
   2  14   7    3.97    0.60
  -2  14  -7    4.31    0.61
   3  14  -7   17.37    1.06
   3  14  -7   17.76    1.34
  -3  14   7   17.99    0.95
   3  14  -7   15.99    0.93
  -3  14   7   16.56    0.90
  -3  14  -7   18.32    0.98
   3 -14  -7   18.26    1.09
   3  14   7   16.24    1.08
   3  14   7   16.49    0.95
   3  14   7   15.46    0.97
  -3 -14   7   16.91    0.94
   4 -14   7    1.74    0.38
  -4  14   7    2.05    0.36
   4 -14  -7    3.79    0.63
   4  14   7    1.93    0.37
   4  14   7    2.54    0.42
  -4  14  -7    2.14    0.40
   4  14   7    2.31    0.53
   0 -15   7    6.75    0.73
   0  15   7    6.32    0.71
   0  15  -7    4.74    0.76
  -1  15   7    8.00    0.63
   1 -15   7    7.93    0.94
  -1  15   7    8.26    0.71
   1  15  -7    8.50    1.05
   1 -15  -7    8.13    0.80
  -1 -15   7    9.29    0.65
   1  15   7    7.59    0.70
  -1  15  -7    7.25    0.92
   1  15   7    7.98    0.96
   2  15  -7    5.53    0.94
   2  15  -7    5.03    0.80
   2  15  -7    4.78    0.60
  -2  15   7    5.96    0.53
  -2  15   7    5.63    0.60
  -2 -15  -7    4.83    0.78
   2 -15  -7    6.48    0.71
  -2 -15   7    6.14    0.54
   2  15   7    4.97    0.64
   2  15   7    6.19    0.62
   2  15   7    6.34    0.66
  -2  15  -7    5.46    0.66
   3  15  -7   12.79    0.78
  -3  15   7   14.12    0.82
  -3  15   7   13.78    0.79
   3  15  -7   12.72    1.19
   3  15  -7   13.53    0.93
   3 -15  -7   13.37    0.95
  -3 -15   7   13.52    0.79
   3  15   7   11.70    0.79
   3  15   7   12.94    0.83
   3  15   7   13.70    0.92
  -3  15  -7   13.60    0.86
   4  15  -7    2.23    0.30
  -4  15   7    2.85    0.46
   4  15  -7    2.87    0.57
   4  15  -7    2.40    0.38
   4  15   7    1.91    0.29
   4  15   7    2.83    0.94
  -4  15  -7    2.76    0.52
   4 -15  -7    2.89    0.45
   4  15   7    2.56    0.29
  -4 -15   7    2.63    0.42
   0 -16   7    0.49    0.35
   0  16   7    0.07    0.26
   0  16  -7   -0.77    0.56
   0 -16  -7    0.96    0.37
   0  16   7    0.28    0.33
  -1 -16  -7    1.89    0.43
  -1  16   7    1.85    0.30
  -1  16   7    1.75    0.35
   1  16  -7    1.90    0.58
   1  16   7    2.04    0.34
  -1 -16   7    1.82    0.34
   1  16   7    1.82    0.51
   1 -16  -7    2.87    0.46
  -2  16   7   23.51    1.16
  -2  16   7   22.09    1.20
   2  16  -7   21.89    1.45
   2  16   7   21.74    1.21
  -2 -16   7   23.21    1.17
  -2  16  -7   23.17    1.33
   2  16   7   20.58    1.23
   2 -16  -7   24.16    1.28
   3  16  -7    1.61    0.32
   3  16  -7    1.91    0.61
   3  16  -7    1.94    0.44
  -3  16   7    2.61    0.34
  -3  16  -7    2.13    0.41
   3  16   7    2.00    0.32
   3  16   7    1.79    0.29
   3  16   7    1.87    0.40
  -3 -16   7    1.95    0.42
   0 -17  -7    3.25    0.48
   0  17   7    3.09    0.39
   0 -17   7    3.07    0.47
   0  17   7    3.93    0.69
   0  17  -7    3.05    0.83
   1  17  -7    8.38    1.06
  -1  17   7    7.50    0.74
  -1  17   7    9.22    0.68
  -1 -17   7    9.21    0.69
   1  17   7    8.83    0.69
   1  17   7    8.62    1.15
   1 -17  -7    9.07    0.81
   2  17  -7   13.44    1.18
  -2  17   7   13.84    1.17
   2 -17  -7   14.84    1.11
   2  17   7   12.92    0.88
  -2 -17   7   13.59    0.86
  -3  17   7    3.58    0.53
   3  17  -7    3.45    0.60
  -3 -17   7    2.92    0.46
   3 -17  -7    2.59    0.42
   3  17   7    2.38    0.40
   0  18   7    0.39    0.41
   0 -18  -7   -0.26    0.49
   1  18  -7    1.97    0.63
  -1  18   7    2.37    0.34
   1 -18  -7    2.35    0.46
   1  18   7    1.96    0.58
  -1 -18   7    2.67    0.39
   2  18  -7   12.98    1.21
  -2  18   7   13.07    0.85
  -2  18   7   12.79    0.85
   2 -18  -7   14.39    0.88
   2  18   7   13.12    0.81
  -2 -18   7   13.17    0.81
   0  19   7    0.44    0.29
   0  19   7   -0.34    0.52
  -1  19   7    3.94    0.61
  -1  19   7    5.13    0.79
   1  19   7    3.69    0.54
   0   0  -8  150.07    6.53
  -1   0  -8  276.82   11.94
   1   0  -8  273.02   11.91
   3   0   8   51.33    2.40
   3   0  -8   47.05    2.52
   3   0  -8   49.34    2.44
   3   0  -8   50.44    2.31
   3   0  -8   49.78    2.41
   3   0  -8   51.20    2.30
   3   0   8   51.05    2.30
   3   0   8   49.09    2.24
  -3   0  -8   51.81    2.41
   4   0   8    3.90    0.47
   4   0  -8    3.93    0.58
   4   0  -8    3.26    0.72
  -4   0   8    4.31    0.60
   4   0   8    4.35    0.76
   4   0  -8    4.09    0.52
   4   0   8    3.18    0.39
   4   0  -8    3.07    0.55
   5   0  -8    0.81    0.62
   5   0  -8    1.06    0.57
   5   0   8    0.97    0.27
   5   0  -8    0.86    0.32
   5   0   8    1.58    0.30
   5   0  -8    1.45    0.47
   5   0   8    1.27    0.53
   6   0  -8   16.55    0.92
   6   0  -8   18.97    1.07
   6   0  -8   16.26    1.22
   6   0   8   15.75    0.88
  -1  -1  -8  277.41   12.14
  -1   1  -8  282.15   12.15
   1  -1  -8  279.23   12.13
  -2  -1  -8  118.03    5.63
   2  -1  -8  130.85    5.53
  -2   1  -8  127.55    5.67
   3  -1   8   13.52    0.79
  -3   1   8   12.58    0.81
   3  -1   8   14.87    0.99
   3   1  -8   13.15    1.10
   3   1  -8   14.59    1.02
  -3  -1  -8   14.15    0.90
   3   1  -8   12.46    0.81
   3   1  -8   13.07    1.00
   3  -1   8   14.29    0.71
   3   1  -8   13.98    0.82
   3  -1  -8   13.29    0.79
  -3   1  -8   13.84    0.96
   3   1   8   13.18    0.72
   3   1   8   13.48    0.78
   3  -1  -8   13.45    0.94
   3  -1  -8   12.75    0.95
   3   1   8   14.42    1.01
   3  -1  -8   12.86    1.10
   3   1   8   13.82    0.93
   4   1  -8   20.34    1.07
   4   1  -8   17.98    1.43
   4   1  -8   18.57    1.27
   4  -1   8   19.18    0.96
   4   1  -8   19.17    1.24
   4  -1   8   19.17    1.26
   4  -1   8   20.76    1.05
   4   1  -8   18.61    1.07
   4   1   8   18.92    1.01
   4  -1  -8   19.25    1.04
   4   1   8   18.68    0.96
   4  -1  -8   18.95    1.20
   4  -1  -8   18.27    1.38
   4   1   8   21.03    1.21
   4  -1  -8   19.31    1.25
   5  -1   8   38.71    1.89
   5   1  -8   41.62    1.93
   5   1  -8   43.08    2.12
   5   1  -8   39.51    2.25
   5  -1   8   39.94    1.91
   5  -1  -8   40.80    2.23
   5  -1  -8   39.97    2.12
   5  -1  -8   41.14    1.92
   5   1   8   43.16    2.06
   5  -1  -8   40.22    2.05
   5   1   8   39.96    1.90
   6   1  -8    5.40    0.74
   6   1  -8    4.37    0.52
   6  -1   8    4.33    0.46
   6   1  -8    5.06    0.97
   6  -1  -8    3.56    0.48
   6   1   8    3.57    0.46
   6  -1  -8    5.34    0.67
   6  -1  -8    3.39    0.67
   6  -1  -8    4.78    0.82
   0   2  -8  351.05   15.40
   0  -2  -8  361.16   15.42
  -1  -2  -8  501.45   21.69
  -1   2  -8  497.04   21.70
   1  -2  -8  505.43   21.69
  -2  -2  -8   78.80    3.46
   2   2  -8   83.32    3.57
   2  -2   8   68.40    3.40
   2  -2  -8   78.79    3.46
   2  -2  -8   75.82    3.53
   3  -2   8   21.47    0.98
   3  -2   8   22.13    1.25
  -3  -2  -8   20.39    1.14
   3  -2   8   21.13    1.06
   3  -2   8   20.68    1.07
   3   2  -8   19.72    1.27
   3   2  -8   19.94    1.08
   3   2  -8   21.73    1.05
   3   2  -8   20.82    1.27
   3   2  -8   16.66    1.35
   3  -2  -8   17.44    1.31
  -3   2  -8   19.96    1.22
   3  -2  -8   20.19    1.04
   3  -2  -8   19.79    1.17
   3   2   8   19.65    1.14
   3   2   8   20.72    1.03
   3  -2  -8   20.80    1.19
   3   2   8   20.08    1.19
   3   2   8   19.59    0.99
   4  -2   8   20.26    1.34
   4   2  -8   21.56    1.10
   4   2  -8   18.70    1.47
   4  -2   8   20.20    1.08
   4   2  -8   18.78    1.33
   4  -2   8   19.80    1.08
   4   2  -8   20.28    1.29
   4   2  -8   21.04    1.11
   4  -2   8   20.37    1.00
   4  -2  -8   18.46    1.39
   4   2   8   19.60    1.03
   4   2   8   19.10    1.01
   4  -2  -8   19.42    1.21
   4  -2  -8   19.91    1.26
   4   2   8   21.17    1.21
   4  -2  -8   21.36    1.06
   5  -2   8   12.27    0.77
   5   2  -8   12.71    0.83
   5   2  -8   11.96    1.34
   5   2  -8   12.91    1.25
   5  -2  -8   14.44    1.44
   5   2   8   14.02    1.15
   5  -2  -8   13.44    0.77
   5   2   8   11.97    0.74
   5  -2  -8   13.91    1.21
   5  -2  -8   12.21    1.16
   6  -2   8   10.62    0.66
   6   2  -8    9.46    1.17
   6   2  -8   13.10    0.92
   6  -2   8   11.92    0.69
   6   2  -8   11.35    0.74
   6   2   8   11.14    0.68
   6  -2  -8   10.01    1.01
   6  -2  -8   11.85    0.70
   6  -2  -8   11.49    0.98
   6  -2  -8   12.02    0.84
   0  -3  -8  242.16   10.25
   0   3  -8  229.71   10.23
  -1  -3  -8   96.47    4.26
   1  -3  -8   98.15    4.27
  -1   3  -8   94.78    4.27
   2   3  -8   20.82    1.40
  -2  -3  -8   24.05    1.15
   2   3  -8   23.81    1.12
   2  -3   8   21.88    1.07
   2   3   8   22.59    1.12
   2  -3  -8   23.00    1.14
   2   3   8   22.77    1.18
   2   3   8   22.19    1.24
  -2   3  -8   23.43    1.23
   2  -3  -8   23.31    1.19
   2  -3  -8   21.64    1.22
   3  -3   8   13.50    0.80
   3   3  -8   12.31    0.82
  -3  -3  -8   12.82    0.86
   3  -3   8   13.69    0.69
   3   3  -8   12.36    1.03
   3   3  -8   13.27    1.10
   3   3  -8   14.16    0.76
   3  -3   8   15.36    1.02
   3  -3   8   13.07    0.77
   3   3  -8   11.66    1.12
   3   3   8   13.07    0.73
   3   3   8   13.11    0.92
   3  -3  -8   11.31    1.06
   3   3   8   11.72    0.74
  -3   3  -8   12.21    1.01
   3  -3  -8   12.28    0.93
   3  -3  -8   12.38    0.75
   3  -3  -8   12.25    0.90
   4   3  -8    3.88    0.71
   4   3  -8    3.33    0.72
   4  -3   8    3.77    0.52
   4  -3   8    6.13    0.99
   4   3  -8    4.13    0.83
   4   3  -8    4.27    0.52
   4   3  -8    3.75    0.57
   4  -3   8    4.54    0.40
   4  -3   8    4.34    0.56
   4  -3  -8    4.08    0.48
   4  -3  -8    4.17    0.66
   4   3   8    4.10    0.44
   4  -3  -8    4.17    0.89
   4   3   8    3.83    0.65
   4   3   8    5.18    0.86
   4  -3  -8    4.41    0.77
   5  -3   8    9.97    0.77
   5   3  -8    8.95    0.79
   5   3  -8    9.58    0.94
   5  -3   8    9.51    0.82
   5  -3  -8   10.07    1.15
   6   3  -8    9.42    1.23
   6  -3   8    9.80    0.61
   6  -3   8   10.06    0.64
   6   3  -8   10.82    0.89
   6   3  -8   10.29    0.71
   6  -3  -8   10.73    0.93
   6  -3  -8   10.49    0.78
   6  -3  -8   10.58    0.94
   0  -4  -8  635.16   26.81
   0   4  -8  605.02   26.78
  -1  -4  -8  579.57   25.60
   1  -4  -8  617.07   25.63
  -1   4  -8  579.08   25.62
   2  -4   8   42.10    1.79
   2   4  -8   36.64    2.18
   2   4  -8   37.11    2.08
   2  -4   8   39.46    1.93
   2  -4   8   38.69    1.82
  -2  -4  -8   42.05    1.85
   2   4  -8   35.53    2.03
   2   4  -8   43.64    1.83
  -2   4  -8   39.61    1.92
   2  -4  -8   38.57    1.91
   2   4   8   39.45    1.80
   2  -4  -8   39.74    1.80
   2   4   8   40.23    1.86
   2  -4  -8   37.92    1.89
   2   4   8   39.14    1.89
   3   4  -8   27.58    1.37
  -3  -4  -8   24.53    1.38
   3   4  -8   27.34    1.31
   3  -4   8   27.13    1.25
   3   4  -8   23.36    1.64
   3   4  -8   25.37    1.53
   3  -4   8   26.37    1.33
   3  -4   8   27.72    1.30
   3  -4   8   28.58    1.52
   3  -4  -8   27.24    1.46
   3  -4  -8   26.30    1.28
  -3   4  -8   25.83    1.56
   3  -4  -8   24.76    1.39
   3   4   8   28.77    1.40
   3   4   8   27.06    1.38
   3   4   8   26.06    1.27
   3  -4  -8   23.98    1.57
   4  -4   8    8.19    0.52
   4  -4   8    8.29    1.15
   4   4  -8    7.20    0.93
   4  -4   8    7.64    0.65
   4   4  -8    8.19    0.61
   4   4  -8    7.69    0.67
   4  -4   8    7.61    0.60
   4   4  -8    7.44    1.16
   4   4   8    7.66    0.86
   4  -4  -8    8.25    0.57
   4  -4  -8    7.68    0.75
   4   4   8    7.20    0.55
   4   4   8    6.66    0.73
   4  -4  -8    6.41    0.87
   4  -4  -8    6.91    0.99
   5   4  -8    0.73    0.52
   5   4  -8    0.46    0.73
   5  -4   8    0.52    0.28
   5  -4   8    0.31    0.19
   5   4  -8    0.46    0.33
   5  -4  -8   -0.28    0.88
   5   4   8    0.24    0.24
   5  -4  -8    0.35    0.36
   5  -4  -8    0.21    0.28
   5   4   8    0.49    0.38
   5  -4  -8    0.66    0.50
   6  -4   8    7.12    0.66
   6   4  -8    5.01    0.94
  -6   4   8    5.13    0.72
   6  -4   8    6.33    0.51
   6   4  -8    5.74    0.80
   6   4  -8    6.15    0.60
   6  -4  -8    6.26    0.80
   6  -4  -8    5.31    0.84
   6  -4  -8    7.49    0.64
   6   4   8    5.86    0.58
   0  -5  -8   54.68    2.47
  -1  -5  -8   46.27    2.11
  -1   5  -8   46.85    2.13
   1  -5  -8   44.70    2.21
   2  -5   8   20.05    1.12
   2   5  -8   20.37    1.16
   2   5  -8   21.46    1.04
   2   5  -8   20.46    1.32
   2   5  -8   17.72    1.30
   2  -5   8   20.85    0.99
   2  -5   8   20.46    1.03
  -2  -5  -8   21.16    1.06
   2  -5   8   21.84    1.18
  -2   5  -8   19.91    1.17
   2  -5  -8   19.96    1.15
   2   5   8   19.80    1.09
   2   5   8   21.08    1.13
   2  -5  -8   21.76    1.20
   2   5   8   21.57    1.02
  -2  -5   8   19.45    1.05
   2  -5  -8   19.68    1.09
   2  -5  -8   20.60    1.24
   2  -5  -8   21.01    1.01
   3  -5   8    0.74    0.32
   3   5  -8    0.22    0.60
   3  -5   8    0.45    0.52
  -3  -5  -8    0.41    0.42
   3  -5   8    0.88    0.28
   3   5  -8    1.18    0.37
   3   5  -8    0.84    0.49
   3  -5   8    1.11    0.26
   3  -5  -8    1.20    0.41
   3  -5  -8    1.44    0.62
   3   5   8    1.55    0.38
   3   5   8    1.04    0.39
   3   5   8    0.75    0.23
  -3   5  -8    0.76    0.60
  -3  -5   8    0.75    0.30
   3  -5  -8    1.03    0.24
   3  -5  -8    1.05    0.44
   3  -5  -8    1.29    0.54
   3  -5  -8    0.76    0.82
   4  -5   8    2.14    0.45
   4  -5   8    1.97    0.37
   4  -5   8    2.48    0.36
   4   5  -8    2.46    0.75
   4   5  -8    2.52    0.39
   4   5  -8    1.90    0.58
   4   5  -8    2.65    0.46
   4   5   8    2.61    0.49
   4  -5  -8    1.50    0.55
   4  -5  -8    1.95    0.40
   4   5   8    1.81    0.42
   4  -5  -8    1.37    0.51
   4   5   8    2.30    0.42
   5  -5   8   35.21    1.71
   5  -5   8   36.37    1.69
   5   5  -8   37.24    1.97
   5   5  -8   34.97    1.71
   5  -5   8   35.90    1.64
   5   5  -8   35.40    1.74
   5   5  -8   29.44    2.12
   5  -5  -8   37.20    1.76
   5   5   8   35.37    1.75
   5   5   8   32.42    1.65
   5   5   8   35.27    1.89
   5  -5  -8   38.31    1.90
   5  -5  -8   34.93    1.64
   5  -5  -8   33.87    1.92
   6  -5   8   18.55    0.96
  -6   5   8   15.25    0.84
   6   5  -8   13.76    1.46
   6   5   8   13.95    1.04
   6  -5  -8   17.44    1.28
   0  -6  -8    1.66    0.28
   1   6  -8  194.40    9.25
   1  -6   8  198.93    9.17
   1   6  -8  202.14    9.13
  -1   6   8  209.96    9.11
  -1  -6  -8  211.26    9.16
   1   6   8  203.74    9.15
   1   6   8  205.40    9.16
   1  -6  -8  215.95    9.24
  -1   6  -8  235.97    9.18
  -1   6  -8  203.01    9.18
   1  -6  -8  228.07    9.21
  -1  -6   8  207.99    9.15
   2   6  -8  142.59    6.12
   2   6  -8  136.00    6.15
  -2  -6  -8  143.80    6.15
   2  -6   8  139.99    6.12
   2  -6   8  143.57    6.19
   2   6  -8  132.43    6.26
   2  -6   8  140.28    6.14
   2   6  -8  120.21    6.28
   2  -6   8  144.25    6.08
   2  -6  -8  143.68    6.09
   2  -6  -8  133.50    6.19
   2   6   8  141.13    6.10
   2  -6  -8  140.22    6.14
   2  -6  -8  145.71    6.26
   2   6   8  141.61    6.14
  -2  -6   8  139.55    6.12
   2  -6  -8  137.89    6.17
   2   6   8  140.68    6.17
   3   6  -8  176.17    8.19
   3  -6   8  190.67    8.09
   3   6  -8  190.11    8.03
   3  -6   8  174.97    8.12
   3  -6   8  184.68    7.99
   3   6   8  183.62    8.08
   3  -6  -8  180.21    8.11
   3  -6  -8  190.45    8.40
   3  -6  -8  182.44    8.00
   3  -6  -8  190.44    8.07
   3   6   8  194.07    8.17
   3  -6  -8  181.10    8.12
   3   6   8  190.10    8.07
  -3  -6   8  172.92    8.01
   3  -6  -8  167.00    8.17
   4  -6   8    4.84    0.59
   4   6  -8    3.49    0.66
   4   6  -8    4.12    0.63
   4  -6   8    5.44    0.52
   4   6  -8    5.55    0.54
   4   6  -8    4.37    0.85
   4  -6   8    5.84    0.45
   4   6   8    5.36    0.62
   4  -6  -8    3.47    0.80
   4  -6  -8    5.68    0.83
   4  -6  -8    4.56    0.87
   4   6   8    4.23    0.48
   4  -6  -8    5.44    0.46
   4   6   8    4.84    0.72
   5  -6   8   11.91    0.76
   5   6  -8   11.31    0.82
   5  -6   8   13.92    0.70
   5   6  -8   12.90    1.11
   5   6  -8   10.27    1.46
  -5   6   8   12.45    0.74
   5  -6   8   13.15    0.81
   5   6  -8   11.89    0.78
   5   6   8   13.60    1.01
   5  -6  -8   12.30    0.81
   5  -6  -8   12.70    1.01
   5   6   8   11.75    0.75
   5  -6  -8   14.08    1.00
   5   6   8   12.60    0.81
   6   6  -8    2.65    0.53
  -6   6   8    3.04    0.46
   6  -6   8    2.65    0.36
   6  -6   8    3.07    0.44
   6   6  -8    2.85    0.38
   6  -6  -8    3.53    0.47
   6  -6  -8    3.69    0.65
  -6   6  -8    2.22    0.50
   6   6   8    2.41    0.41
   0   7  -8   90.66    3.94
   0  -7  -8   91.72    3.91
   0  -7  -8   86.61    3.85
   0   7   8   85.28    3.82
   0   7   8   82.30    3.87
   0  -7   8   85.12    3.87
  -1  -7  -8   52.79    2.38
  -1   7   8   53.97    2.33
   1  -7   8   52.43    2.41
  -1   7   8   50.42    2.37
   1   7  -8   49.37    2.61
   1   7  -8   50.67    2.52
   1  -7   8   51.85    2.33
   1   7  -8   52.07    2.36
  -1   7  -8   59.27    2.41
   1   7   8   50.10    2.35
   1   7   8   52.38    2.45
   1  -7  -8   47.31    2.45
  -1  -7   8   51.12    2.37
   1   7   8   51.04    2.36
   1  -7  -8   53.40    2.39
   1  -7  -8   55.13    2.46
   1   7   8   51.68    2.39
  -1   7  -8   48.87    2.42
   2   7  -8   37.44    1.65
   2  -7   8   35.01    1.79
  -2   7   8   36.36    1.61
   2  -7   8   33.99    1.64
   2  -7   8   35.44    1.60
   2  -7   8   34.66    1.71
   2   7  -8   31.00    1.92
   2   7  -8   35.27    1.73
  -2  -7  -8   33.82    1.68
   2   7  -8   32.92    1.89
   2  -7  -8   36.18    1.89
   2   7   8   36.21    1.73
   2   7   8   34.26    1.68
   2   7   8   34.15    1.81
   2  -7  -8   35.69    1.66
   2   7   8   34.69    1.63
   2  -7  -8   35.03    1.74
  -2  -7   8   35.01    1.65
   2  -7  -8   32.73    1.77
   3  -7   8   12.46    0.84
   3   7  -8   12.31    1.38
   3  -7   8   12.84    0.75
  -3   7   8   13.23    0.74
   3  -7   8   12.65    0.69
   3   7  -8   13.04    0.76
   3   7  -8   12.19    0.88
   3   7  -8   11.65    1.11
   3  -7  -8   12.94    0.81
   3   7   8   12.74    0.75
   3  -7  -8   12.94    0.97
   3  -7  -8   11.39    1.10
   3   7   8   10.76    0.84
   3  -7  -8   12.39    1.05
   3   7   8   13.48    0.86
   4   7  -8   81.68    3.69
   4   7  -8   70.16    3.94
   4  -7   8   84.54    3.60
   4  -7   8   81.01    3.67
   4  -7   8   85.01    3.65
  -4   7   8   81.14    3.61
   4   7  -8   84.01    3.66
   4   7  -8   77.47    3.86
   4  -7  -8   86.59    3.78
   4  -7  -8   85.00    3.81
   4   7   8   80.74    3.69
   4  -7  -8   85.19    3.69
   4   7   8   84.68    3.72
  -4  -7   8   68.98    3.72
   4  -7  -8   78.86    3.81
   4   7   8   80.53    3.62
   5  -7   8    2.84    0.44
   5   7  -8    2.20    0.85
   5   7  -8    1.81    0.33
   5  -7   8    2.06    0.35
   5   7  -8    2.78    0.60
  -5   7   8    2.66    0.40
   5  -7   8    3.28    0.37
   5   7  -8    2.29    0.39
   5   7   8    2.56    0.47
   5  -7  -8    3.17    0.49
   5   7   8    1.97    0.36
   5  -7  -8    2.44    0.50
   5   7   8    1.76    0.36
   5  -7  -8    2.76    0.51
   6  -7   8    0.63    0.24
   6   7  -8    0.74    0.48
   6   7  -8    0.48    0.30
   6  -7   8    0.56    0.18
  -6   7   8    0.88    0.23
   6   7   8    0.56    0.33
  -6   7  -8    0.63    0.27
   6  -7  -8    0.87    0.34
   6  -7  -8    0.81    0.35
   0  -8  -8   43.97    2.06
   0  -8  -8   43.07    1.99
   0   8   8   40.03    2.02
   0   8  -8   45.84    2.09
   0   8   8   42.56    1.95
   0   8   8   43.81    2.04
   1   8  -8   39.53    2.09
  -1   8   8   41.52    1.91
   1   8  -8   40.62    1.90
   1  -8   8   41.24    1.96
  -1   8   8   41.39    1.86
  -1  -8  -8   40.27    1.94
   1  -8   8   39.08    1.87
   1   8  -8   35.40    2.14
   1   8   8   41.29    1.93
   1  -8  -8   42.19    1.93
   1  -8  -8   38.43    2.06
   1   8   8   41.17    1.91
   1  -8  -8   43.96    2.05
   1   8   8   41.78    1.90
  -1  -8   8   39.95    1.91
  -1   8  -8   46.49    1.96
   1   8   8   41.50    1.99
   2   8  -8   17.27    1.05
   2  -8   8   16.00    1.06
   2  -8   8   17.66    0.87
  -2  -8  -8   16.25    1.05
   2  -8   8   17.97    1.14
   2   8  -8   17.18    0.93
   2   8  -8   16.97    1.26
   2  -8   8   16.46    0.91
  -2   8   8   17.62    0.88
   2   8  -8   14.66    1.31
  -2  -8   8   17.51    0.92
   2  -8  -8   17.38    1.43
   2   8   8   17.84    0.93
   2   8   8   16.57    1.14
   2   8   8   17.34    1.03
   2  -8  -8   17.78    1.05
   2  -8  -8   16.07    1.12
   2  -8  -8   18.11    0.93
   3   8  -8   59.14    3.05
   3   8  -8   51.38    3.15
   3   8  -8   64.19    2.83
   3   8  -8   62.00    2.88
   3  -8   8   63.27    2.83
   3  -8   8   62.35    2.77
   3  -8   8   61.27    2.86
  -3   8   8   62.37    2.79
   3  -8  -8   61.33    2.94
   3   8   8   63.26    2.88
   3  -8  -8   62.53    2.95
   3  -8  -8   61.38    3.05
   3  -8  -8   66.98    2.85
   3   8   8   64.30    2.81
   3   8   8   62.49    2.88
   4   8  -8   95.92    4.53
   4   8  -8   98.29    4.35
   4   8  -8   83.31    4.59
   4   8  -8   97.20    4.30
   4  -8   8   98.95    4.30
   4  -8   8   98.95    4.25
   4  -8   8   93.63    4.32
  -4   8   8   97.42    4.26
   4   8   8   94.18    4.27
  -4  -8   8   89.66    4.28
   4   8   8  102.04    4.37
   4   8   8   94.93    4.34
   4  -8  -8   93.38    4.43
   4  -8  -8  104.25    4.33
   4  -8  -8   97.06    4.41
   4  -8  -8  100.17    4.45
  -5   8   8    7.38    0.51
   5   8  -8    7.23    0.96
   5   8  -8    6.59    0.57
   5  -8   8    7.40    0.56
   5  -8   8    7.02    0.61
   5  -8   8    7.23    0.49
   5   8  -8    8.45    0.67
   5  -8  -8    6.78    0.77
   5   8   8    6.75    0.78
   5   8   8    6.47    0.59
   5  -8  -8    6.80    0.77
   6  -8   8    1.35    0.20
   6   8  -8    1.81    0.49
   6   8  -8    1.45    0.32
  -6   8   8    1.03    0.23
   6  -8   8    1.45    0.27
  -6   8  -8    1.23    0.29
   6   8   8    1.84    0.41
   6  -8  -8    1.65    0.36
   6  -8  -8    1.72    0.34
   0   9   8    8.71    0.73
   0  -9   8    9.87    0.65
   0   9  -8    9.42    0.78
   0  -9  -8    8.59    0.75
   0   9   8   10.24    0.58
   0  -9  -8    9.25    0.62
   0   9   8   10.11    0.75
  -1  -9  -8    1.68    0.27
  -1   9   8    1.30    0.29
   1   9  -8    1.29    0.28
   1   9  -8    1.11    0.48
   1  -9   8    1.00    0.33
  -1  -9  -8    0.98    0.41
   1   9  -8    2.41    0.61
  -1   9   8    1.32    0.21
   1   9   8    1.68    0.34
   1  -9  -8    2.48    0.57
  -1  -9   8    1.52    0.27
  -1   9  -8    1.30    0.28
   1   9   8    1.78    0.40
  -2   9   8    4.61    0.43
   2   9  -8    4.10    0.92
   2   9  -8    6.04    0.93
   2  -9   8    5.00    0.92
   2   9  -8    5.42    0.49
   2  -9   8    4.48    0.57
   2  -9   8    5.26    0.44
  -2   9   8    4.85    0.54
   2   9   8    5.38    0.56
   2  -9  -8    5.84    0.67
  -2  -9   8    5.32    0.49
   2   9   8    4.80    0.58
   2   9   8    4.73    0.61
  -2   9  -8    5.88    0.55
   3   9  -8   34.92    2.01
   3  -9   8   35.80    1.76
   3   9  -8   35.45    1.78
   3   9  -8   35.99    1.72
  -3   9   8   37.49    1.67
   3  -9   8   36.67    1.66
   3  -9   8   35.85    1.71
   3   9  -8   31.98    2.18
  -3  -9   8   34.30    1.70
   3  -9  -8   37.67    1.88
   3   9   8   36.09    1.77
   3   9   8   35.96    1.77
   3  -9  -8   35.39    1.86
   3   9   8   35.75    1.72
   3   9   8   35.81    2.01
   4   9  -8    8.76    1.79
   4   9   8    8.86    1.01
   4   9   8    9.60    0.89
   4   9   8   11.25    1.15
  -5   9   8   12.27    0.70
   5  -9   8   13.85    0.71
   5  -9   8   13.32    0.80
   5   9  -8   13.51    1.15
   5   9  -8   12.19    0.76
  -5   9   8   12.82    0.77
   5   9  -8   13.92    0.85
   5   9   8   12.02    0.77
   5  -9  -8   11.94    0.89
   5  -9  -8   12.95    0.94
   5   9   8   12.01    0.89
   6  -9   8    1.46    0.28
   6   9  -8    1.33    0.33
   6  -9   8    1.27    0.29
   6  -9  -8    1.02    0.54
   0  10  -8    1.14    0.38
   0 -10  -8    1.61    0.31
   0  10   8    1.35    0.24
   0  10   8    0.63    0.39
   0  10   8    1.79    0.35
   0 -10   8    1.38    0.29
  -1  10   8   16.58    0.86
   1  10  -8   14.21    1.83
   1  10  -8   15.52    1.28
  -1  10   8   16.76    0.92
  -1 -10  -8   16.46    0.91
   1  10   8   16.71    1.06
  -1  10  -8   18.30    1.02
   1 -10  -8   19.97    0.99
   1  10   8   15.85    0.98
  -1 -10   8   16.86    0.93
   2  10  -8   16.28    0.92
   2  10  -8   14.25    1.06
   2 -10   8   16.29    0.89
  -2 -10  -8   16.95    0.92
  -2  10   8   18.16    0.95
   2 -10   8   17.63    1.21
   2  10  -8   17.00    1.26
  -2  10   8   18.36    0.88
   2  10  -8   15.03    1.43
  -2  10  -8   19.16    0.98
   2 -10  -8   15.78    1.25
   2  10   8   16.88    1.00
   2  10   8   17.71    1.02
  -2 -10   8   16.24    0.93
   2 -10  -8   17.31    1.06
   2  10   8   17.00    1.08
   3 -10   8  148.57    6.36
  -3  10   8  150.00    6.36
   3 -10   8  144.08    6.43
  -3  10   8  154.02    6.42
   3  10  -8  124.11    6.64
   3  10  -8  145.13    6.41
   3  10  -8  145.91    6.45
   3  10  -8  145.45    6.62
   3 -10   8  139.95    6.41
   3  10   8  146.88    6.46
   3 -10  -8  158.69    6.53
   3  10   8  139.47    6.40
   3  10   8  148.27    6.44
   3  10   8  148.76    6.49
  -3 -10   8  141.48    6.41
   3 -10  -8  145.50    6.49
  -4  10   8   11.17    0.73
   4 -10   8   11.14    0.78
   4  10  -8   10.64    0.84
  -4  10   8   10.58    0.65
   4  10  -8   10.18    0.69
   4 -10   8   10.28    0.70
   4  10  -8   10.00    1.15
   4 -10   8   10.64    0.62
   4  10   8   10.03    0.74
   4 -10  -8   11.49    0.91
  -4 -10   8   10.07    0.71
   4  10   8    8.58    0.76
   4 -10  -8   12.00    1.06
   4 -10  -8    9.40    0.97
  -5  10   8    0.92    0.25
  -5  10   8    0.73    0.24
   5 -10   8    1.01    0.29
   5 -10   8    0.62    0.20
   5  10  -8    1.39    0.55
   5  10  -8    1.39    0.36
   5  10  -8    0.90    0.27
  -5  10  -8    0.75    0.25
   5 -10  -8    1.12    0.41
   5  10   8    0.78    0.27
   5 -10  -8    1.22    0.36
   5 -10  -8    1.65    0.67
   5  10   8    0.92    0.52
   0  11   8    6.39    0.67
   0  11  -8    7.52    0.79
   0  11   8    5.50    0.76
   0 -11  -8    7.22    0.59
   0 -11   8    7.40    0.61
   0  11   8    7.24    0.52
  -1  11   8    5.44    0.45
   1  11  -8    6.67    0.97
  -1 -11  -8    6.64    0.54
   1  11  -8    5.88    0.95
   1 -11   8    5.03    0.70
   1  11  -8    6.24    0.58
  -1  11   8    6.64    0.57
   1 -11  -8    6.57    0.62
  -1 -11   8    6.04    0.54
   1  11   8    4.60    0.55
   1  11   8    5.00    0.57
  -1  11  -8    6.98    0.64
   1  11   8    4.62    0.63
   2  11  -8   14.36    1.47
   2  11  -8   13.64    1.02
   2  11  -8   15.47    0.87
   2  11  -8   14.19    1.20
  -2  11   8   16.52    0.82
   2 -11   8   15.02    0.87
  -2 -11  -8   14.41    0.86
   2 -11   8   17.31    1.21
  -2 -11   8   14.80    0.87
  -2  11  -8   16.54    0.93
   2  11   8   16.88    1.02
   2 -11  -8   15.36    1.02
   2  11   8   15.86    0.95
   2  11   8   14.30    0.93
  -3  11   8   17.32    0.85
   3 -11   8   16.35    0.86
  -3 -11  -8   16.72    0.91
   3 -11   8   14.24    0.97
   3  11  -8   16.14    1.03
   3  11  -8   15.93    0.90
   3  11  -8   16.39    1.33
  -3  11   8   18.26    0.93
  -3 -11   8   15.21    0.90
   3  11   8   17.05    0.96
   3  11   8   16.59    1.18
   3 -11  -8   13.62    1.11
   3 -11  -8   15.10    1.11
   3  11   8   13.33    0.95
  -4  11   8    9.45    0.59
   4  11  -8   10.58    1.09
   4  11  -8    9.41    0.64
  -4  11   8    9.78    0.66
   4 -11   8    8.48    0.70
   4  11  -8    9.49    0.78
   4 -11   8   10.14    0.60
   4  11   8    9.38    0.73
   4 -11  -8    7.92    0.85
  -4  11  -8   11.27    0.69
   4 -11  -8   10.11    0.94
  -4 -11   8    8.54    0.65
   4  11   8    8.92    0.66
  -5  11   8    4.93    0.47
  -5  11   8    3.97    0.57
   5  11  -8    4.71    0.70
   5  11  -8    4.47    0.66
   5 -11   8    4.30    0.42
   5  11  -8    4.41    0.50
   5 -11   8    5.14    0.51
  -5  11  -8    5.50    0.66
   5 -11  -8    5.20    0.69
   5  11   8    3.94    0.56
   5 -11  -8    4.34    0.66
   5  11   8    4.48    0.58
   0 -12  -8   24.96    1.31
   0 -12   8   25.71    1.33
   0  12   8   25.26    1.35
   0  12  -8   25.20    1.46
   0  12   8   25.88    1.26
   1  12  -8   -0.29    0.30
   1 -12   8   -0.02    0.34
  -1 -12  -8   -0.28    0.27
  -1  12   8    0.21    0.21
  -1  12   8    0.07    0.26
   1  12  -8    0.96    0.54
   1  12  -8   -0.03    0.56
   1 -12  -8   -0.13    0.33
   1  12   8    0.66    0.51
   1  12   8   -0.12    0.27
  -1 -12   8    0.18    0.25
   1  12   8    0.58    0.35
  -2 -12  -8   41.05    1.96
   2 -12   8   37.32    2.46
   2  12  -8   41.21    1.97
   2  12  -8   37.22    2.04
   2  12  -8   37.26    2.33
  -2  12   8   42.88    1.93
   2  12  -8   40.69    2.22
  -2  12   8   47.96    1.99
   2 -12  -8   43.94    2.08
   2  12   8   41.45    2.03
  -2 -12   8   41.73    1.98
   2  12   8   41.21    2.04
  -2  12  -8   44.94    2.03
   2  12   8   44.75    2.02
   3 -12   8    3.98    0.66
   3 -12   8    3.79    0.50
   3  12  -8    3.76    0.50
   3  12  -8    3.72    0.72
  -3  12   8    3.77    0.52
  -3  12   8    3.36    0.46
  -3 -12  -8    4.21    0.55
   3  12  -8    4.05    0.52
   3  12   8    3.87    0.57
   3 -12  -8    3.43    0.75
  -3  12  -8    4.22    0.58
   3 -12  -8    4.24    0.62
  -3 -12   8    3.60    0.52
   3  12   8    3.62    0.59
   3  12   8    4.65    0.56
   4 -12   8    4.27    0.46
  -4  12   8    4.57    0.49
  -4  12   8    3.98    0.45
   4  12  -8    3.88    0.67
   4  12  -8    5.80    0.65
   4 -12   8    4.06    0.58
   4  12  -8    3.97    0.46
   4 -12  -8    4.92    0.78
   4  12   8    3.07    0.51
   4 -12  -8    3.53    0.59
  -4  12  -8    4.39    0.47
  -4 -12   8    4.69    0.49
   4  12   8    3.82    0.48
   5  12  -8    5.11    0.55
  -5  12   8    4.94    0.44
   5 -12   8    3.74    0.48
   5  12  -8    4.54    0.49
   5 -12   8    4.59    0.48
   5  12  -8    4.79    0.91
   5 -12  -8    4.17    0.53
   5  12   8    4.49    0.55
   5 -12  -8    6.19    0.84
  -5  12  -8    4.81    0.49
   5  12   8    4.78    0.46
   0  13  -8   13.97    1.56
   0  13  -8   12.34    1.05
   0  13   8   13.27    0.93
   0 -13  -8   13.40    0.87
   0 -13   8   14.39    0.87
   0  13   8   13.31    0.79
  -1  13   8   55.08    2.44
  -1 -13  -8   52.09    2.42
   1 -13   8   54.85    2.50
   1  13  -8   50.15    2.63
  -1  13   8   54.02    2.38
   1  13  -8   47.29    2.65
   1  13   8   50.97    2.46
  -1 -13   8   54.87    2.45
  -1  13  -8   53.91    2.50
   1  13   8   52.31    2.42
   1  13   8   47.17    2.54
   1 -13  -8   52.16    2.47
  -2 -13  -8   10.95    0.77
  -2  13   8   11.20    0.68
   2  13   8   12.04    0.86
  -2 -13   8   11.40    0.75
  -2  13  -8   11.99    0.80
   2  13   8   11.52    0.86
   2 -13  -8   11.07    0.88
   3  13  -8   39.21    1.96
   3  13  -8   42.18    2.03
  -3  13   8   44.45    1.98
   3  13  -8   40.86    2.23
  -3 -13  -8   38.76    1.99
  -3  13   8   42.21    1.93
   3  13   8   40.55    2.07
  -3 -13   8   41.72    1.98
   3  13   8   42.05    1.99
   3  13   8   39.94    2.01
  -3  13  -8   46.49    2.02
   3 -13  -8   46.21    2.11
   4 -13   8    3.88    0.57
  -4  13   8    4.32    0.47
   4  13  -8    3.20    0.46
   4  13  -8    5.66    1.00
   4  13  -8    4.07    0.63
   4 -13   8    5.29    0.93
  -4  13  -8    4.95    0.52
   4  13   8    4.08    0.47
   4 -13  -8    4.31    0.78
   4  13   8    4.99    0.55
  -4 -13   8    4.19    0.50
  -5  13  -8    0.94    0.28
   5  13   8    1.52    0.26
   0 -14   8    5.77    0.62
   0 -14  -8    5.24    0.63
   0  14   8    5.20    0.46
   0  14   8    4.51    0.75
   0  14  -8    6.36    0.94
   1  14  -8    0.80    1.10
  -1  14   8    1.41    0.27
   1  14   8    0.84    0.32
   1 -14  -8    0.43    0.37
  -1 -14   8    0.62    0.29
   1  14   8    1.60    0.62
   1  14   8    0.92    0.45
   2  14  -8    4.55    0.94
  -2  14   8    5.03    0.53
  -2 -14  -8    5.21    0.65
   2  14  -8    3.60    0.54
   2  14  -8    5.38    0.81
  -2  14   8    4.05    0.47
  -2  14  -8    4.53    0.59
  -2 -14   8    4.75    0.53
   2  14   8    3.61    0.45
   2  14   8    4.45    0.59
   2 -14  -8    4.32    0.77
   2  14   8    3.85    0.65
  -3  14   8   16.26    0.88
   3  14  -8   13.92    1.02
   3  14  -8   15.32    1.27
   3  14  -8   15.27    0.88
  -3  14   8   16.34    0.86
   3 -14  -8   16.50    1.03
   3  14   8   14.66    0.92
   3  14   8   15.86    0.90
  -3  14  -8   16.47    0.93
  -3 -14   8   16.13    0.89
   3  14   8   16.39    1.08
   4  14  -8   10.82    1.09
  -4  14   8   10.24    0.71
   4  14  -8    9.50    0.66
  -4  14   8   10.86    0.69
   4  14  -8   10.36    0.78
   4  14   8   10.27    0.71
  -4 -14   8   10.35    0.67
  -4  14  -8   11.39    0.72
   4  14   8    9.92    0.65
   4 -14  -8   12.84    0.89
   0 -15  -8   -0.19    0.35
   0 -15   8   -0.01    0.32
   0  15  -8    1.27    0.59
   0  15   8   -0.21    0.24
   0  15   8   -0.07    0.37
  -1  15   8    4.82    0.60
   1 -15   8    5.39    0.81
  -1 -15  -8    4.72    0.63
   1  15  -8    6.53    1.02
  -1  15   8    4.78    0.50
  -1 -15   8    4.94    0.55
  -1  15  -8    6.15    0.82
   1  15   8    4.38    0.57
   1  15   8    4.10    0.62
   1 -15  -8    4.70    0.65
  -2  15   8    4.39    0.49
  -2 -15  -8    4.56    0.70
   2  15  -8    5.11    0.71
   2  15  -8    4.64    0.63
  -2  15   8    5.89    0.58
   2  15   8    4.99    0.65
   2 -15  -8    4.24    0.66
  -2 -15   8    4.97    0.51
   2  15   8    4.33    0.64
  -2  15  -8    5.34    0.66
   2  15   8    6.39    0.65
  -3  15   8    9.34    0.66
   3  15  -8    7.27    0.83
   3  15  -8    7.17    1.08
  -3  15   8    9.06    0.67
   3 -15  -8    9.61    0.80
  -3 -15   8    8.60    0.64
   3  15   8    8.66    0.71
  -3  15  -8    9.74    0.75
   4  15  -8    0.22    0.53
   4  15  -8    0.64    0.27
   4  15  -8    1.17    0.61
  -4 -15   8    0.82    0.26
  -4  15  -8    1.31    0.33
   4  15   8    1.43    0.27
   4 -15  -8    1.04    0.41
   4  15   8    0.71    0.23
   0  16   8    3.97    0.52
   0 -16   8    3.80    0.63
   0  16   8    3.54    0.71
   1  16  -8    2.26    0.66
  -1 -16  -8    3.38    0.45
  -1  16   8    2.96    0.60
  -1  16   8    2.63    0.45
   1  16   8    2.50    0.37
  -1  16  -8    3.18    0.61
  -1 -16   8    4.13    0.51
   1 -16  -8    3.61    0.48
   1  16   8    2.83    0.62
   2  16  -8    7.03    1.08
  -2  16   8    7.94    0.59
  -2  16   8    7.48    0.65
  -2  16  -8    6.92    0.90
   2  16   8    5.76    0.67
   2 -16  -8    8.28    0.73
  -2 -16   8    6.91    0.61
  -3  16   8    5.77    0.56
  -3  16   8    5.72    0.57
   3  16  -8    6.80    1.00
   3  16  -8    4.21    0.61
   3  16   8    4.44    0.55
   3  16   8    4.19    0.53
   3 -16  -8    5.68    0.67
   3  16   8    4.11    0.47
  -3  16  -8    5.51    0.72
  -3 -16   8    5.36    0.53
   0  17   8   -0.21    0.27
   0 -17  -8   -0.02    0.39
  -1 -17  -8    0.90    0.46
   1  17  -8    1.89    0.70
  -1  17   8    1.17    0.28
   1  17   8    0.73    0.30
  -1 -17   8    0.82    0.33
   1 -17  -8    0.17    0.37
  -2  17   8    2.14    0.32
   2  17  -8    1.75    0.61
  -2  17   8    1.55    0.35
   2  17   8    0.94    0.33
   2 -17  -8    1.91    0.42
  -2 -17   8    1.20    0.30
  -3  17   8    3.89    0.60
   3 -17  -8    3.81    0.60
  -3 -17   8    3.67    0.51
   0  18   8    0.31    0.27
   0  18   8    0.76    0.47
   0 -18  -8    0.13    0.46
  -1  18   8   15.23    1.01
  -1  18   8   16.81    0.90
   1  18   8   15.94    0.91
  -1 -18   8   16.64    0.97
   1 -18  -8   16.59    1.03
  -2  18   8    1.06    0.36
   2  18   8    0.12    0.33
  -2 -18   8    1.04    0.32
   2 -18  -8    0.82    0.39
   0  19   8    0.60    0.29
   1  19   8    3.17    0.47
   0   0  -9    0.14    0.13
  -1   0  -9   61.71    2.76
   1   0  -9   61.02    2.73
   2   0   9   36.99    1.82
   2   0   9   39.35    1.75
  -2   0  -9   41.71    1.82
   2   0  -9   35.20    1.83
   2   0  -9   37.28    1.77
  -2   0   9   38.23    1.75
   2   0  -9   34.82    1.96
   2   0   9   37.01    1.71
   2   0  -9   38.99    2.12
   3   0  -9   32.46    1.97
   3   0  -9   38.78    1.74
  -3   0  -9   36.86    1.89
   3   0   9   38.20    1.68
   3   0  -9   35.71    1.88
   3   0  -9   34.82    1.87
   3   0   9   39.84    1.85
  -3   0   9   34.17    1.73
   3   0   9   39.17    1.73
   4   0  -9    5.63    0.79
   4   0  -9    4.95    0.80
   4   0  -9    6.24    0.58
   4   0   9    6.73    0.48
  -4   0   9    6.26    0.64
   4   0   9    6.79    0.83
   4   0  -9    6.28    0.88
   4   0   9    7.26    0.56
   5   0   9   21.36    1.30
   5   0  -9   21.16    1.25
   5   0   9   19.59    1.02
   5   0   9   20.02    1.35
   5   0  -9   19.76    1.39
   6   0  -9    1.31    0.38
   6   0  -9    1.49    0.55
   6   0  -9    0.70    0.26
   6   0   9    0.85    0.25
   6   0  -9   -0.03    0.67
   0   1  -9  478.03   21.09
   0  -1  -9  497.83   21.11
   1   1  -9   84.68    3.75
  -1  -1  -9   85.14    3.79
  -1   1  -9   86.19    3.79
   1  -1  -9   85.79    3.78
   2  -1   9   35.40    1.58
   2  -1   9   34.38    1.71
   2   1  -9   34.65    1.87
   2   1  -9   33.20    1.72
  -2   1   9   33.77    1.62
   2   1  -9   35.75    1.63
  -2  -1  -9   38.88    1.68
   2   1  -9   32.30    1.83
   2   1  -9   34.66    1.66
   2  -1   9   34.78    1.63
   2  -1  -9   34.90    1.63
  -2   1  -9   36.82    1.69
   2   1   9   35.54    1.61
   2   1   9   35.36    1.70
   2   1   9   34.25    1.59
   2   1   9   34.79    1.68
   2  -1  -9   32.63    1.77
   2  -1  -9   30.24    1.85
   2  -1  -9   34.87    1.72
   3   1  -9   28.12    1.36
  -3  -1  -9   27.37    1.50
  -3   1   9   26.02    1.35
   3  -1   9   29.06    1.35
   3   1  -9   28.47    1.36
   3   1  -9   25.65    1.52
   3   1  -9   25.64    1.64
   3  -1   9   28.56    1.48
   3   1  -9   26.56    1.51
   3  -1   9   27.73    1.29
   3  -1  -9   25.56    1.60
   3  -1  -9   27.75    1.49
   3   1   9   28.36    1.33
   3  -1  -9   26.48    1.49
   3  -1  -9   28.57    1.35
   3   1   9   27.67    1.29
   3   1   9   28.07    1.51
  -3   1  -9   26.75    1.54
   3   1   9   29.07    1.47
   4   1  -9   49.46    2.67
   4   1  -9   52.66    2.37
   4  -1   9   53.97    2.50
   4   1  -9   48.75    2.51
   4  -1   9   51.49    2.35
   4  -1   9   52.06    2.30
   4   1  -9   50.93    2.51
   4   1   9   49.65    2.30
   4  -1  -9   51.42    2.35
   4  -1  -9   51.01    2.52
   4  -1  -9   48.65    2.63
   4   1   9   50.37    2.33
   4   1   9   53.92    2.47
   4  -1  -9   51.72    2.49
  -4  -1   9   47.39    2.34
   5  -1   9   32.78    1.56
   5  -1   9   33.78    1.85
   5   1  -9   36.26    2.55
   5   1  -9   35.15    1.90
   5   1  -9   32.48    1.77
   5  -1   9   30.66    1.68
   5   1  -9   32.02    1.78
   5  -1  -9   32.95    2.36
   5  -1  -9   34.70    1.67
   5  -1  -9   35.93    1.84
   5  -1  -9   33.21    1.75
   5   1   9   35.91    1.77
   5   1   9   31.10    1.57
   5   1   9   32.38    1.59
   6  -1   9    4.79    0.52
   6   1  -9    6.62    0.97
   6   1  -9    5.54    0.71
   6   1  -9    5.77    0.52
   6  -1   9    5.50    0.47
   6  -1  -9    5.33    0.84
   6  -1  -9    5.50    0.94
   6  -1  -9    4.91    0.52
   6  -1  -9    6.28    0.69
   0   2  -9  327.80   14.44
   0  -2  -9  339.09   14.46
  -1  -2  -9  188.86    8.30
  -1   2  -9  189.48    8.31
   1  -2  -9  192.06    8.30
   2  -2   9    5.22    0.54
   2   2  -9    7.13    0.50
  -2  -2  -9    6.50    0.52
   2  -2   9    5.32    0.64
  -2   2   9    5.74    0.52
   2   2  -9    5.70    0.67
   2   2  -9    4.94    0.82
   2   2  -9    5.41    0.92
   2   2  -9    5.71    0.59
   2   2   9    7.42    0.60
   2   2   9    6.93    0.47
   2  -2  -9    7.36    0.63
   2   2   9    6.60    0.64
  -2   2  -9    6.56    0.58
   2  -2  -9    6.12    0.49
   2  -2  -9    6.32    0.92
   2  -2  -9    6.59    0.60
   2   2   9    5.91    0.47
   2  -2  -9    5.38    0.71
   3  -2   9   18.49    1.03
   3   2  -9   18.08    1.23
   3   2  -9   18.48    1.25
  -3  -2  -9   18.67    1.19
   3  -2   9   19.99    1.02
   3   2  -9   17.78    1.35
   3   2  -9   20.55    1.02
   3   2  -9   20.03    1.06
  -3   2   9   18.33    1.05
   3  -2   9   20.27    1.18
   3  -2   9   20.32    0.95
   3  -2  -9   19.68    1.01
   3  -2  -9   19.60    1.15
   3   2   9   19.14    1.13
   3   2   9   18.81    0.97
  -3   2  -9   19.21    1.28
   3   2   9   20.13    1.15
   3   2   9   19.31    1.00
   3  -2  -9   18.65    1.31
   3  -2  -9   19.27    1.18
   4   2  -9   33.00    1.56
   4   2  -9   31.63    1.54
   4   2  -9   30.32    1.74
   4  -2   9   32.16    1.54
   4   2  -9   30.35    1.75
   4  -2   9   33.01    1.47
   4   2  -9   29.85    1.91
   4  -2   9   31.30    1.72
   4  -2  -9   32.50    1.53
   4   2   9   31.59    1.51
   4   2   9   29.61    1.48
   4  -2  -9   30.14    1.65
   4  -2  -9   31.64    1.73
   4   2   9   32.60    1.65
   4  -2  -9   30.16    1.84
   5   2  -9   11.38    0.78
   5   2  -9    9.44    1.24
   5  -2   9   11.66    0.66
   5  -2   9   11.68    0.73
   5   2  -9   10.13    1.22
   5   2  -9   12.30    1.04
   5   2   9   12.18    0.91
   5   2   9   11.58    0.68
   5  -2  -9   12.62    1.06
   5  -2  -9   11.96    1.18
   5  -2  -9   11.43    0.72
   5  -2  -9   11.60    0.94
   6  -2   9    0.23    0.22
   6   2  -9    0.78    1.07
   6   2  -9    0.60    0.27
   6   2  -9    0.32    0.46
   6  -2   9    0.27    0.23
   6  -2  -9    0.58    0.37
   6  -2  -9    0.25    0.47
   6  -2  -9    1.09    0.52
   6   2   9    0.57    0.27
   0  -3  -9   10.30    0.57
   0   3  -9    9.77    0.53
  -1   3  -9   31.14    1.48
   1  -3  -9   30.99    1.48
   2   3  -9   81.97    4.08
   2   3  -9   87.55    4.15
  -2   3   9   84.05    4.00
   2   3  -9   96.86    4.01
   2  -3   9   94.11    3.97
  -2  -3  -9   96.39    4.05
   2   3  -9   85.80    4.19
   2  -3   9   91.92    4.07
   2  -3   9   92.05    4.01
   2   3  -9   88.32    4.02
   2   3   9   94.91    3.99
   2   3   9   91.83    4.07
   2  -3  -9   92.06    4.11
  -2   3  -9   93.91    4.09
   2  -3  -9   91.66    4.09
   2   3   9   90.10    4.12
   2  -3  -9   82.88    4.18
   2  -3  -9   86.45    4.06
   2   3   9   90.97    4.03
   2  -3  -9   92.22    3.99
   3  -3   9   24.89    1.26
   3  -3   9   26.09    1.44
   3  -3   9   27.35    1.29
   3   3  -9   26.03    1.31
   3   3  -9   23.06    1.59
   3   3  -9   26.19    1.51
   3   3  -9   26.94    1.28
   3   3  -9   23.01    1.49
   3  -3   9   26.94    1.29
   3  -3  -9   25.16    1.61
   3   3   9   25.40    1.24
   3   3   9   23.51    1.25
   3   3   9   26.21    1.37
   3  -3  -9   25.50    1.38
  -3   3  -9   27.62    1.72
   3  -3  -9   22.93    1.54
   3   3   9   24.94    1.36
   3  -3  -9   26.66    1.26
   4   3  -9   10.69    1.00
   4  -3   9   11.96    0.65
   4  -3   9   11.66    0.74
   4   3  -9    9.87    1.14
   4   3  -9   11.00    0.77
   4  -3   9   11.39    1.07
   4  -3   9   10.57    0.74
   4   3  -9   10.79    0.74
   4   3  -9   11.08    1.25
   4  -3  -9   11.55    0.89
   4  -3  -9    9.79    1.10
   4   3   9   11.68    0.86
   4  -3  -9   11.70    1.00
   4   3   9    9.54    1.00
   4   3   9   10.43    0.68
   4  -3  -9   11.15    0.69
   5  -3   9    0.85    0.22
   5  -3   9    0.92    0.28
   5   3  -9    1.42    0.52
   5   3  -9    1.52    0.34
   5   3  -9    1.07    0.66
   5  -3  -9    0.53    0.25
   5   3   9    0.65    0.39
  -5  -3   9    1.29    0.34
   5  -3  -9    1.38    0.51
   5   3   9    1.11    0.26
   5  -3  -9    1.57    0.62
   5  -3  -9    0.45    0.34
   6   3  -9    5.26    1.14
  -6   3   9    7.38    0.53
   6  -3   9    6.77    0.50
   6  -3  -9    7.49    0.84
   6   3   9    6.42    0.53
   6  -3  -9    8.75    0.95
  -1  -4  -9   95.68    3.94
   1  -4   9   85.46    3.96
   1   4  -9   89.65    3.91
   1  -4   9   88.47    3.89
   1   4  -9   83.17    4.06
   1   4   9   90.63    3.98
  -1   4  -9   91.98    3.94
   1   4   9   80.99    3.99
   1  -4  -9   88.56    4.00
   2  -4   9   12.46    0.84
  -2  -4  -9    9.49    0.69
   2   4  -9   12.37    0.78
   2   4  -9    8.94    0.92
   2  -4   9   11.12    0.71
  -2   4   9    9.24    0.71
   2   4  -9    8.70    0.98
  -2  -4  -9   11.26    0.70
   2  -4   9   11.55    0.60
   2   4  -9   10.90    1.03
   2   4  -9   10.98    0.65
   2   4   9   11.54    0.64
   2  -4  -9   10.15    1.10
   2  -4  -9    9.87    0.77
   2   4   9   11.66    0.74
  -2  -4   9   10.96    0.70
   2   4   9   11.50    0.78
  -2   4  -9   11.20    0.80
   2  -4  -9   11.14    0.63
   2  -4  -9   11.54    0.80
   2  -4  -9    9.63    1.09
   2  -4  -9   11.03    0.87
   3  -4   9   16.35    0.81
   3   4  -9   14.70    1.30
   3  -4   9   15.80    1.20
   3   4  -9   14.69    1.19
   3  -4   9   15.63    0.87
   3  -4   9   15.75    1.12
   3   4  -9   15.79    0.96
   3  -4  -9   16.15    0.98
   3  -4  -9   14.88    1.22
   4   4  -9   75.61    3.63
   4  -4   9   75.13    3.44
   4  -4   9   77.83    3.40
   4   4  -9   78.67    3.45
   4   4  -9   70.41    3.75
   4  -4   9   76.69    3.61
   4  -4   9   77.10    3.46
   4   4  -9   77.89    3.48
   4   4   9   79.30    3.54
   4  -4  -9   79.82    3.60
   4   4   9   76.87    3.52
   4  -4  -9   71.84    3.66
   4  -4  -9   76.39    3.42
   4  -4  -9   75.59    3.52
   5   4  -9   24.28    1.48
   5  -4   9   24.31    1.25
   5   4  -9   24.61    1.29
   5  -4   9   25.68    1.20
   5   4  -9   23.71    1.70
   5   4   9   23.36    1.21
   5  -4  -9   25.72    1.33
   5   4   9   25.81    1.34
   5  -4  -9   27.04    1.47
   5  -4  -9   24.35    1.54
   5  -4  -9   25.28    1.22
   6   4  -9    1.69    0.48
   6   4  -9    1.36    0.69
   6   4  -9    1.96    0.46
  -6   4   9    1.29    0.25
   6  -4   9    2.04    0.36
   6  -4  -9    1.63    0.49
   6   4   9    1.80    0.30
   6  -4  -9    2.95    0.54
   0   5   9  356.86   15.61
   0   5  -9  357.15   15.68
   0  -5  -9  377.88   15.64
   0  -5   9  347.95   15.62
   1   5  -9  657.75   29.85
   1  -5   9  673.72   29.71
   1   5  -9  688.33   29.74
  -1   5   9  693.19   29.71
  -1  -5  -9  707.06   29.77
  -1   5   9  675.93   29.74
   1  -5   9  676.30   29.77
   1   5   9  672.58   29.72
   1  -5  -9  735.22   29.81
   1   5   9  658.09   29.74
  -1   5  -9  686.12   29.77
  -1   5  -9  732.94   29.78
   1  -5  -9  666.81   29.78
  -1  -5   9  659.67   29.74
   1  -5  -9  735.81   29.90
   2   5  -9  124.84    5.17
   2   5  -9  112.79    5.32
   2  -5   9  119.41    5.25
  -2  -5  -9  118.79    5.21
   2   5  -9  101.48    5.34
   2   5  -9  117.07    5.20
   2  -5   9  121.96    5.13
   2  -5   9  115.01    5.18
   2   5   9  117.64    5.22
   2  -5  -9  119.76    5.31
   2  -5  -9  117.27    5.20
   2  -5  -9  117.52    5.25
   2  -5  -9  124.69    5.14
   2   5   9  123.23    5.20
  -2   5  -9  117.94    5.28
   2  -5  -9  115.96    5.24
   2   5   9  122.56    5.16
  -2  -5   9  113.16    5.17
   2  -5  -9  105.59    5.35
   3  -5   9    6.78    0.45
   3  -5   9    6.68    0.52
   3   5  -9    6.32    0.53
   3   5  -9    5.07    1.05
   3  -5   9    5.98    0.59
   3   5  -9    5.35    0.89
   3   5  -9    6.00    0.64
   3   5   9    6.29    0.49
   3  -5  -9    6.35    0.48
   3  -5  -9    5.37    0.62
   3   5   9    5.87    0.66
   3   5   9    5.74    0.67
   3  -5  -9    5.57    0.77
  -3  -5   9    5.19    0.63
   4   5  -9   10.15    1.04
   4  -5   9   10.38    0.76
   4  -5   9   11.80    0.65
   4  -5   9   11.67    1.22
   4   5  -9   10.99    0.78
   4   5  -9   11.56    0.73
   4  -5   9   10.28    0.72
   4   5  -9   10.00    1.25
   4  -5  -9   10.81    1.04
   4   5   9   10.89    0.81
   4   5   9   10.93    0.68
   4  -5  -9   11.52    0.82
   4  -5  -9   12.35    1.01
   4  -5  -9   11.35    0.67
   4   5   9   10.16    0.92
   5   5  -9    6.43    0.60
   5   5  -9    8.02    0.65
   5  -5   9    6.39    0.56
   5  -5   9    7.36    0.49
   5   5  -9    5.19    0.85
   5   5  -9    6.23    0.90
   5  -5  -9    8.24    0.86
   5   5   9    7.10    0.66
   5   5   9    7.22    0.52
   5   5   9    6.23    1.02
   5  -5  -9    7.33    0.66
   5  -5  -9    7.00    0.88
   6  -5   9    3.90    0.38
   6  -5   9    4.27    0.44
  -6   5   9    2.71    0.41
   6   5  -9    3.62    0.53
   6   5  -9    3.78    0.74
   6  -5  -9    3.43    0.50
   6   5   9    3.20    0.49
   6  -5  -9    4.07    0.70
   6  -5  -9    4.04    0.54
   0  -6  -9    3.38    0.42
   0   6  -9    4.30    0.57
   0   6   9    3.21    0.40
   0  -6   9    3.13    0.54
   0   6   9    2.77    0.46
   0   6  -9    3.77    0.66
   1   6  -9  334.83   14.91
   1  -6   9  333.23   14.81
   1   6  -9  333.99   14.77
  -1  -6  -9  348.86   14.81
  -1   6   9  338.15   14.78
  -1   6   9  350.61   14.75
   1  -6   9  338.24   14.75
   1   6   9  325.32   14.78
  -1   6  -9  329.87   14.86
   1  -6  -9  334.91   14.77
   1   6   9  332.85   14.76
   1   6   9  340.00   14.82
   1  -6  -9  326.34   14.82
  -1  -6   9  330.90   14.79
   1  -6  -9  366.10   14.86
  -1   6  -9  370.72   14.82
   1  -6  -9  354.20   14.79
   2   6  -9  108.05    5.21
   2  -6   9  116.44    5.14
   2   6  -9  111.75    5.09
  -2  -6  -9  113.00    5.10
   2   6  -9  102.94    5.24
   2  -6   9  111.38    5.07
   2  -6   9  120.54    5.02
   2   6  -9  120.55    5.06
   2   6   9  118.31    5.09
   2  -6  -9  117.67    5.24
   2   6   9  117.64    5.05
   2  -6  -9  117.09    5.13
   2  -6  -9  115.49    5.14
  -2   6  -9  112.38    5.19
  -2  -6   9  113.80    5.06
   2  -6  -9  116.87    5.08
   2   6   9  112.80    5.11
   3  -6   9    9.42    0.68
   3  -6   9    8.81    0.60
   3   6  -9    8.75    0.97
   3  -6   9    8.48    0.54
   3   6  -9    6.84    1.14
   3   6  -9    9.04    0.61
   3   6  -9    8.77    0.73
   3  -6   9    8.54    0.98
   3   6   9    8.72    0.58
   3  -6  -9    9.45    0.57
  -3  -6   9    7.73    0.65
   3   6   9    7.91    0.73
   3  -6  -9    7.85    1.03
   3   6   9    8.21    0.73
   3  -6  -9    7.93    0.84
   3  -6  -9    7.11    1.02
   3  -6  -9    8.92    0.69
   4   6  -9    5.46    1.19
   4   6  -9    6.83    0.66
   4  -6   9    7.30    0.64
   4   6  -9    6.92    0.99
   4  -6   9    7.24    0.51
   4  -6   9    6.81    0.58
   4   6  -9    7.30    0.59
   4  -6  -9    7.47    0.94
   4   6   9    7.83    0.78
   4  -6  -9    7.39    0.67
   4  -6  -9    8.10    0.88
   4  -6  -9    7.51    0.53
   4   6   9    6.23    0.66
   4   6   9    6.78    0.55
   5  -6   9    2.41    0.34
   5   6  -9    2.02    0.37
   5   6  -9    1.19    0.54
   5   6  -9    2.52    0.35
   5  -6   9    2.78    0.45
   5   6  -9    2.44    0.76
  -5   6   9    1.84    0.28
   5   6   9    2.56    0.54
   5  -6  -9    1.96    0.49
   5   6   9    2.15    0.30
   5  -6  -9    4.19    0.74
   5  -6  -9    2.32    0.50
   5   6   9    2.88    0.50
   6  -6   9    0.66    0.23
  -6   6   9    0.52    0.22
   6  -6   9    0.34    0.18
  -6   6   9    0.48    0.23
   6   6  -9    0.13    0.44
   6   6  -9    0.28    0.29
   6  -6  -9   -0.26    0.36
   6  -6  -9    0.55    0.37
   6   6   9    0.57    0.37
   0   7  -9    4.36    0.57
   0  -7   9    3.82    0.42
   0   7  -9    5.13    0.59
   0   7   9    3.81    0.50
   0  -7  -9    4.76    0.51
   0  -7  -9    3.56    0.42
   0  -7   9    4.19    0.48
   0   7   9    4.51    0.40
   1  -7   9   63.23    2.89
  -1   7   9   61.89    2.86
   1  -7   9   61.13    2.80
   1   7  -9   60.93    3.00
  -1  -7  -9   60.26    2.87
  -1   7   9   64.41    2.80
  -1   7   9   62.36    2.85
   1   7  -9   63.56    2.83
   1  -7  -9   64.76    2.96
   1  -7  -9   65.23    2.87
   1   7   9   62.72    2.83
  -1  -7   9   62.64    2.85
  -1   7  -9   67.53    2.89
   1   7   9   63.39    2.91
   1  -7  -9   58.95    2.91
   1   7   9   63.43    2.83
   1   7   9   62.55    2.86
   2  -7   9   75.61    3.41
  -2   7   9   76.97    3.29
   2   7  -9   73.75    3.37
   2  -7   9   71.71    3.34
   2   7  -9   66.74    3.54
   2  -7   9   76.12    3.28
   2   7  -9   70.07    3.50
   2  -7  -9   73.54    3.42
   2  -7  -9   75.01    3.61
   2  -7  -9   75.39    3.33
  -2   7  -9   63.68    3.47
   2   7   9   75.74    3.31
  -2   7  -9   84.96    3.36
   2   7   9   74.35    3.38
  -2  -7   9   73.96    3.33
   2  -7  -9   74.02    3.39
   3  -7   9    9.59    0.67
   3   7  -9    9.96    0.80
   3   7  -9    8.16    1.23
   3  -7   9   10.70    0.62
   3   7  -9   10.01    1.05
   3  -7   9    9.43    1.12
   3   7  -9   10.26    0.68
   3  -7   9   10.46    0.75
  -3   7   9   10.65    0.66
  -3  -7   9   10.81    0.71
   3  -7  -9   10.37    0.92
   3   7   9   10.37    0.79
   3  -7  -9   10.67    1.03
   3  -7  -9   11.10    0.73
   3  -7  -9   10.51    1.09
   3   7   9   11.88    0.69
   3   7   9   11.59    0.80
   4  -7   9   15.01    0.90
  -4   7   9   15.05    0.83
   4  -7   9   14.31    0.85
   4   7  -9   15.31    0.87
   4   7  -9   12.11    1.44
   4  -7   9   15.44    0.80
   4   7  -9   15.21    0.95
   4   7  -9   14.52    1.23
   4  -7  -9   12.45    1.36
   4  -7  -9   14.62    1.10
   4   7   9   14.26    0.93
   4  -7  -9   14.05    1.17
   4  -7  -9   15.92    0.92
   4   7   9   14.86    0.84
   4   7   9   14.58    0.98
  -5   7   9   39.52    1.85
   5  -7   9   41.35    1.85
   5   7  -9   41.96    1.93
   5  -7   9   41.67    1.91
   5   7  -9   40.83    2.12
   5   7  -9   37.58    2.37
   5   7  -9   39.75    1.91
   5   7   9   37.48    1.92
   5  -7  -9   43.26    2.05
   5   7   9   35.80    1.88
   5  -7  -9   44.68    1.93
   5  -7  -9   40.50    2.05
   5   7   9   39.72    2.02
  -5   7  -9   43.32    1.91
  -6   7   9    2.62    0.40
   6  -7   9    2.58    0.35
   6   7  -9    2.50    0.51
   6  -7   9    2.80    0.39
   6   7  -9    2.88    0.35
   6  -7  -9    3.48    0.60
   6  -7  -9    3.06    0.55
   0  -8  -9    4.71    0.62
   0   8  -9    4.73    0.61
   0  -8  -9    4.16    0.44
   0   8   9    4.27    0.39
   0   8   9    4.23    0.54
   0  -8   9    4.75    0.49
   0  -8   9    5.94    0.64
  -1   8   9   76.15    3.66
   1  -8   9   77.42    3.60
   1   8  -9   80.98    3.80
   1  -8   9   82.52    3.68
  -1  -8  -9   77.26    3.69
   1   8  -9   80.52    3.62
  -1   8   9   83.29    3.59
   1   8  -9   71.65    3.82
  -1   8   9   83.69    3.63
   1   8   9   84.36    3.62
   1  -8  -9   77.72    3.72
   1   8   9   80.55    3.63
   1   8   9   82.43    3.66
   1   8   9   82.43    3.69
  -1   8  -9   88.05    3.69
  -1  -8   9   84.15    3.65
   1  -8  -9   84.09    3.80
   1  -8  -9   84.36    3.66
   2   8  -9  106.11    5.08
   2  -8   9  104.61    4.92
   2   8  -9  102.99    4.96
   2   8  -9  100.70    5.12
   2  -8   9  109.10    5.15
   2   8  -9  111.60    4.91
  -2   8   9  114.72    4.87
   2  -8   9  111.40    4.87
   2  -8  -9  118.89    4.92
   2  -8  -9  109.25    4.99
  -2   8  -9  128.94    4.96
   2   8   9  113.11    4.97
   2   8   9  110.75    4.96
   2   8   9  109.47    4.94
  -2  -8   9  108.02    4.91
   2   8   9  110.51    4.90
   2  -8  -9  112.31    4.97
   3  -8   9   42.52    2.04
   3  -8   9   41.59    2.27
   3  -8   9   44.94    1.97
   3   8  -9   43.02    2.07
   3   8  -9   45.36    2.03
   3   8  -9   36.66    2.40
   3   8  -9   40.83    2.26
  -3   8   9   44.88    1.98
   3  -8   9   39.67    2.00
   3   8   9   44.59    2.08
   3  -8  -9   41.94    2.14
   3   8   9   42.17    2.07
   3  -8  -9   46.11    2.04
   3   8   9   44.29    2.01
   3  -8  -9   45.47    2.19
   3  -8  -9   41.16    2.31
  -3  -8   9   43.04    2.02
   4   8   9   40.17    2.05
  -4  -8   9   34.97    1.92
   4   8   9   41.57    2.24
   5  -8   9    1.39    0.29
  -5   8   9    0.78    0.26
   5   8  -9    0.49    0.96
   5   8  -9    1.07    0.34
   5   8  -9    0.97    0.54
   5  -8   9    0.77    0.20
   5   8  -9    1.46    0.29
  -5   8   9    1.13    0.23
   5  -8  -9    1.01    0.45
   5  -8  -9    0.68    0.43
   5   8   9    1.12    0.36
   5   8   9    1.67    0.41
   5   8   9    1.01    0.28
  -5   8  -9    1.17    0.26
  -6   8   9    1.78    0.41
   6  -8   9    2.06    0.28
   6   8  -9    2.46    0.34
   6  -8   9    2.21    0.37
   6   8  -9    1.42    0.55
   6  -8  -9    1.95    0.42
   0   9  -9    0.88    0.36
   0  -9   9    1.19    0.29
   0   9   9    1.18    0.22
   0  -9  -9    1.53    0.28
   0   9   9    1.29    0.35
   1   9  -9   19.92    1.52
   1  -9   9   20.57    1.14
  -1   9   9   22.11    1.17
  -1   9   9   23.47    1.18
   1   9   9   23.49    1.21
  -1   9  -9   26.53    1.31
   1   9   9   23.17    1.29
  -1  -9   9   22.82    1.19
   1   9   9   23.70    1.18
   2  -9   9  115.63    4.97
   2   9  -9  105.87    4.90
   2   9  -9  100.54    5.09
  -2   9   9  110.11    4.86
  -2   9   9  109.97    4.82
   2   9  -9  101.56    5.03
   2  -9   9  109.55    4.82
   2   9  -9  107.56    4.86
   2   9   9  113.12    4.92
   2  -9  -9  112.52    4.94
   2   9   9  110.09    4.90
   2   9   9  109.59    4.87
   2   9   9  108.41    4.91
   2  -9  -9  106.90    4.96
  -2  -9   9  109.92    4.88
  -2   9  -9  123.05    4.92
  -3   9   9   22.25    1.11
   3   9  -9   23.39    1.27
   3   9  -9   22.97    1.17
   3   9  -9   21.08    1.47
   3   9  -9   19.30    1.68
   3  -9   9   21.05    1.20
   3  -9   9   22.92    1.10
  -3   9   9   20.39    1.19
   3   9   9   23.46    1.18
   3  -9  -9   23.84    1.39
  -3  -9   9   21.51    1.16
   3  -9  -9   23.46    1.36
  -3   9  -9   25.91    1.21
   3   9   9   21.81    1.22
   3   9   9   22.51    1.23
   4  -9   9   49.45    2.18
   4   9  -9   47.39    2.48
   4  -9   9   47.78    2.24
   4   9  -9   44.09    2.65
   4   9  -9   48.77    2.28
   4   9  -9   47.31    2.22
  -4   9   9   48.27    2.24
  -4   9   9   48.09    2.17
   4  -9  -9   48.15    2.39
   4  -9  -9   49.02    2.44
   4   9   9   45.64    2.21
  -4  -9   9   44.64    2.22
   4   9   9   47.41    2.28
   4  -9  -9   49.04    2.35
   4   9   9   45.72    2.25
  -4   9  -9   53.83    2.26
   5   9  -9    5.59    0.95
   5   9  -9    6.32    0.62
  -5   9   9    6.32    0.53
  -5   9   9    6.30    0.48
   5   9  -9    5.95    0.55
   5  -9   9    6.31    0.54
   5  -9   9    6.75    0.47
  -5   9  -9    6.08    0.52
   5   9   9    5.19    0.54
   5  -9  -9    5.48    0.74
   0 -10  -9    2.34    0.34
   1  10  -9  103.79    4.89
  -1 -10  -9  105.24    4.71
   1  10  -9   94.95    4.89
  -1  10   9  110.43    4.72
   1  10  -9  102.21    4.71
  -1  10   9  108.68    4.68
   1 -10   9  107.86    4.78
   1  10   9  104.69    4.74
  -1 -10   9  108.50    4.75
   1 -10  -9  108.33    4.76
   1  10   9  107.87    4.77
   1  10   9  107.20    4.71
  -1  10  -9  112.71    4.80
   2  10  -9   20.25    1.06
   2  10  -9   20.28    1.22
   2 -10   9   19.82    1.03
   2  10  -9   18.13    1.52
  -2  10   9   21.59    1.02
   2 -10   9   20.31    1.30
  -2 -10  -9   21.53    1.06
   2  10  -9   19.11    1.41
  -2  10   9   20.80    1.08
   2  10   9   20.11    1.13
   2 -10  -9   19.33    1.35
   2  10   9   21.40    1.23
   2 -10  -9   21.08    1.19
  -2 -10   9   20.07    1.08
   2  10   9   20.37    1.14
  -3  10   9    4.55    0.43
   3  10  -9    3.85    0.89
   3  10  -9    5.97    0.98
   3 -10   9    3.87    0.60
   3  10  -9    5.81    0.69
   3 -10   9    4.68    0.45
  -3  10   9    4.01    0.54
   3  10  -9    4.00    0.50
  -3  10  -9    4.87    0.55
   3 -10  -9    5.88    0.84
  -3 -10   9    4.09    0.50
   3  10   9    3.84    0.59
   3  10   9    4.45    0.57
   3  10   9    3.85    0.60
   3 -10  -9    5.58    0.83
   4  10  -9    1.60    0.59
   4  10  -9    1.27    0.38
   4  10  -9    1.47    0.28
   4 -10   9    1.80    0.33
   4 -10   9    2.14    0.37
  -4 -10  -9    1.74    0.30
  -4  10   9    2.73    0.37
  -4  10   9    1.54    0.30
   4  10  -9    1.66    1.04
   4  10   9    2.14    0.37
   4 -10  -9    1.76    0.57
   4 -10  -9    2.00    0.45
   4  10   9    1.94    0.34
  -4  10  -9    1.89    0.43
  -4 -10   9    1.70    0.32
  -5  10   9    0.41    0.21
   5  10  -9    0.82    0.64
   5  10  -9    0.75    0.27
   5 -10   9    0.43    0.27
  -5  10   9    0.36    0.37
   5 -10   9    0.35    0.20
  -5  10  -9    0.67    0.42
   5 -10  -9    0.65    0.39
   5  10   9    0.89    0.34
   5 -10  -9    0.51    0.40
   0  11   9   17.36    1.11
   0  11  -9   18.56    1.20
   0  11   9   19.38    0.97
   0 -11  -9   18.23    1.03
   0  11   9   20.01    1.12
   0 -11   9   19.21    1.05
  -1 -11  -9   51.98    2.39
   1  11  -9   48.76    2.38
   1  11  -9   47.94    2.60
  -1  11   9   53.21    2.34
   1 -11   9   53.61    2.48
  -1  11   9   55.23    2.40
   1  11  -9   48.94    2.64
   1  11   9   50.94    2.39
   1 -11  -9   52.81    2.44
   1  11   9   52.39    2.43
  -1 -11   9   52.47    2.41
  -1  11  -9   53.05    2.48
  -2  11   9   15.40    0.79
  -2  11   9   15.35    0.86
  -2 -11  -9   14.58    0.83
   2  11  -9   14.62    0.85
   2  11  -9   12.73    1.22
   2  11  -9   13.23    1.37
   2  11  -9   14.11    1.04
   2 -11   9   14.09    1.14
   2 -11   9   13.40    0.85
   2 -11  -9   14.42    0.99
   2  11   9   15.15    0.99
  -2 -11   9   15.00    0.85
   2  11   9   13.99    0.91
   2  11   9   15.05    0.92
  -2  11  -9   15.89    0.91
   3  11  -9    7.24    1.20
   3 -11   9    8.17    0.58
   3 -11   9    7.75    0.72
   3  11  -9    7.09    0.62
   3  11  -9    6.46    1.47
   3  11   9    7.17    1.05
   3  11   9    7.98    0.78
   3 -11  -9    6.69    0.92
   4 -11   9    6.38    0.60
  -4 -11  -9    5.74    0.60
   4  11  -9    6.53    0.53
  -4  11   9    6.41    0.48
   4 -11   9    7.21    0.52
   4  11  -9    7.10    1.01
  -4  11   9    6.67    0.54
   4  11  -9    7.03    0.67
   4 -11  -9    7.05    0.92
  -4 -11   9    6.41    0.59
   4 -11  -9    6.05    0.82
   4  11   9    6.63    0.56
   4  11   9    6.90    0.63
   5 -11   9    1.30    0.27
   5 -11   9    1.34    0.22
  -5  11   9    1.24    0.24
   5  11  -9    1.30    0.32
  -5  11   9    1.37    0.28
   5  11  -9    1.62    0.27
   5  11  -9    1.80    0.53
   5  11   9    1.29    0.32
   5 -11  -9    1.61    0.40
   5  11   9    0.92    0.25
  -5  11  -9    1.31    0.27
   0 -12   9   25.83    1.35
   0  12   9   25.58    1.46
   0  12  -9   25.46    1.50
   0 -12  -9   27.01    1.35
   0  12   9   26.04    1.28
   0  12   9   25.96    1.40
   1 -12   9    1.16    0.39
  -1  12   9    0.94    0.31
   1  12  -9    0.73    0.33
  -1  12   9    0.66    0.23
   1  12  -9    1.42    0.58
   1  12  -9    0.34    0.62
  -1 -12  -9    0.72    0.32
   1 -12  -9    1.56    0.38
  -1 -12   9    0.87    0.29
   1  12   9    0.62    0.37
  -1  12  -9    0.88    0.36
   1  12   9    0.75    0.31
   2 -12   9   15.48    1.18
   2  12  -9   16.02    1.43
  -2  12   9   15.59    0.79
   2  12  -9   11.58    1.04
  -2  12   9   15.82    0.86
   2  12  -9   15.06    1.26
  -2 -12  -9   13.43    0.84
   2  12  -9   13.41    0.84
   2 -12  -9   14.22    0.99
   2  12   9   14.16    0.92
   2  12   9   14.48    0.91
  -2  12  -9   15.69    0.92
   2  12   9   12.19    0.98
  -2 -12   9   14.18    0.86
  -3  12   9    1.91    0.27
  -3  12   9    2.71    0.45
  -3 -12  -9    2.82    0.50
   3  12  -9    2.78    0.43
   3  12  -9    2.56    0.61
   3 -12   9    2.16    0.32
   3  12  -9    2.33    0.43
   3 -12  -9    3.12    0.54
  -3  12  -9    2.47    0.48
   3  12   9    2.63    0.37
   3  12   9    2.60    0.53
  -3 -12   9    2.31    0.34
   3  12   9    2.46    0.38
   4 -12   9    8.61    0.71
   4  12  -9   10.47    0.76
   4  12  -9    9.01    0.63
   4  12  -9   10.35    1.07
  -4  12   9   10.25    0.64
  -4  12   9   10.22    0.59
  -4 -12   9    9.06    0.66
   4 -12  -9    9.09    0.96
  -4  12  -9   10.44    0.68
   4  12   9    8.73    0.64
   4  12   9    7.71    0.68
   5  12  -9    1.02    0.50
  -5  12   9    1.50    0.24
  -5  12  -9    1.63    0.30
   5  12   9    1.64    0.33
   5  12   9    1.66    0.25
   0  13   9   47.71    2.36
   0  13  -9   47.77    2.46
   0 -13   9   50.97    2.36
   0  13   9   50.13    2.27
   0 -13  -9   49.64    2.32
   1  13  -9    4.65    0.78
   1 -13   9    5.22    0.72
   1  13  -9    6.14    1.07
  -1  13   9    5.37    0.49
  -1  13   9    5.23    0.61
  -1 -13  -9    6.23    0.57
   1  13   9    4.96    0.60
  -1 -13   9    5.77    0.56
  -1  13  -9    4.89    0.70
   1  13   9    4.98    0.70
   1 -13  -9    5.44    0.66
  -2  13   9   27.26    1.26
  -2  13   9   27.32    1.31
   2  13  -9   25.83    1.31
  -2 -13  -9   26.56    1.33
   2  13  -9   22.91    1.84
   2  13  -9   25.73    1.66
  -2 -13   9   23.97    1.32
   2  13   9   26.60    1.36
   2  13   9   23.38    1.36
   2 -13  -9   27.69    1.45
  -2  13  -9   26.64    1.38
   2  13   9   24.53    1.38
   3  13  -9   38.34    1.87
  -3  13   9   40.59    1.82
   3  13  -9   35.43    1.80
   3  13  -9   37.91    2.09
  -3 -13  -9   36.59    1.82
  -3  13   9   40.45    1.77
  -3 -13   9   38.20    1.82
   3  13   9   38.10    1.83
   3  13   9   34.96    1.84
  -3  13  -9   40.73    1.87
   3 -13  -9   41.04    1.94
   3  13   9   38.63    1.96
   4  13  -9    6.38    0.67
  -4  13   9    5.41    0.49
   4 -13   9    4.12    0.66
   4  13  -9    5.77    0.56
   4  13  -9    5.88    0.97
  -4 -13   9    5.32    0.54
   4 -13  -9    6.21    0.80
   4  13   9    5.17    0.65
   0 -14   9    9.45    0.80
   0  14  -9    8.72    1.02
   0  14   9    7.90    0.85
   1 -14   9    2.32    0.47
   1  14  -9    1.12    0.66
   1  14  -9    1.57    0.72
  -1  14   9    1.43    0.27
  -1  14   9    1.75    0.37
  -1 -14  -9    1.77    0.39
  -1 -14   9    1.57    0.34
  -1  14  -9    1.18    0.41
   1  14   9    1.74    0.44
   1 -14  -9    1.93    0.43
   1  14   9    1.20    0.34
  -2 -14  -9    0.95    0.34
  -2  14   9    0.61    0.23
   2  14  -9    0.40    0.29
   2  14  -9    0.15    0.56
  -2  14   9    1.18    0.29
  -2  14  -9    0.40    0.31
   2  14   9    0.64    0.36
   2 -14  -9    0.30    0.39
  -2 -14   9    0.68    0.27
   2  14   9    0.85    0.33
   2  14   9    0.74    0.31
   3  14  -9   -0.39    0.52
   3  14  -9    0.04    0.56
  -3  14   9    0.40    0.23
  -3  14   9    0.38    0.24
   3  14  -9    0.07    0.25
   3  14   9    0.59    0.46
   3  14   9    0.15    0.28
   3 -14  -9    0.14    0.38
   3  14   9    0.22    0.26
  -3 -14   9    0.07    0.25
  -3  14  -9    0.09    0.29
  -4  14   9    7.59    0.59
  -4  14   9    6.61    0.53
   4  14  -9    6.13    0.96
   4  14  -9    6.04    0.52
   4  14  -9    4.41    0.69
  -4 -14   9    6.19    0.55
  -4  14  -9    7.52    0.62
   4 -14  -9    7.03    0.79
   4  14   9    6.29    0.50
   4  14   9    6.36    0.56
   0 -15  -9   -0.27    0.32
   0  15  -9    0.49    0.55
   0  15   9    0.22    0.24
   0 -15   9    0.17    0.32
   0  15   9    0.13    0.39
   1  15  -9    8.59    1.13
   1 -15   9    7.08    0.83
  -1  15   9    5.73    0.67
  -1  15   9    6.83    0.54
  -1 -15  -9    7.12    0.66
  -1 -15   9    6.61    0.59
   1 -15  -9    5.74    0.67
   1  15   9    5.93    0.61
  -1  15  -9    5.01    0.82
  -2  15   9   14.89    0.88
  -2  15   9   13.83    0.79
  -2 -15  -9   13.01    0.90
   2  15  -9   13.13    1.26
   2 -15  -9   14.30    0.92
   2  15   9   13.74    0.90
  -2 -15   9   13.29    0.82
  -2  15  -9   13.98    0.97
   2  15   9   14.11    0.93
   3  15  -9    0.10    0.27
  -3  15   9    0.39    0.31
  -3  15   9    0.04    0.25
   3  15  -9   -0.97    0.56
   3  15   9    0.08    0.42
   3  15   9   -0.22    0.28
  -3 -15   9    0.16    0.30
   3  15   9    0.04    0.26
  -3  15  -9    0.22    0.37
   0 -16   9   11.41    0.83
   0  16   9    9.46    0.69
   0  16   9    8.92    0.94
   0 -16  -9   11.74    0.80
  -1  16   9   10.01    0.66
  -1  16   9    9.88    0.82
  -1 -16  -9   10.39    0.77
   1  16   9    8.48    0.69
  -1  16  -9    7.77    1.01
   1 -16  -9    9.90    0.78
  -1 -16   9   10.67    0.72
   2  16  -9   10.38    1.23
  -2 -16  -9    8.87    0.90
  -2  16   9   10.68    0.66
  -2 -16   9   11.17    0.71
  -2  16  -9    9.98    0.92
   2 -16  -9   10.31    0.80
   2  16   9    9.31    0.80
  -3  16   9   21.39    1.06
   3  16  -9   19.47    1.45
  -3  16   9   20.56    1.08
   3  16   9   17.73    1.08
   3 -16  -9   23.78    1.15
  -3  16  -9   20.27    1.19
  -3 -16   9   20.98    1.06
   0  17   9   14.11    1.15
   0  17   9   15.17    0.86
   0 -17   9   16.05    1.00
  -1  17   9    2.20    0.42
  -1 -17   9    2.16    0.38
   1 -17  -9    1.83    0.69
   2  17  -9    2.41    1.16
  -2  17   9    4.12    0.48
  -2  17   9    3.15    0.62
  -2 -17   9    4.11    0.52
   2  17   9    3.07    0.40
   2 -17  -9    4.44    0.59
   0 -18  -9    9.02    0.84
   0  18   9    7.42    0.60
  -1  18   9    3.18    0.47
  -1 -18   9    2.65    0.41
   1 -18  -9    2.01    0.42
   1  18   9    2.48    0.34
   0   0  10   13.85    0.94
   0   0 -10   11.25    0.65
   1   0  10    8.94    0.62
  -1   0 -10    9.34    0.63
   1   0 -10    8.64    0.62
   1   0  10    8.71    0.71
  -1   0  10    8.84    0.56
   2   0  10   37.59    1.68
   2   0  10   36.86    1.65
   2   0 -10   34.97    1.77
   2   0 -10   33.96    1.89
   2   0  10   37.36    1.76
   2   0 -10   34.56    1.68
   2   0  10   35.41    1.76
   2   0 -10   32.45    1.81
  -2   0 -10   38.12    1.75
  -2   0  10   37.45    1.69
   3   0 -10   35.07    1.85
   3   0  10   30.27    2.06
   3   0 -10   36.42    1.84
   3   0  10   35.06    1.64
   3   0  10   40.63    1.77
   3   0 -10   33.79    2.43
   3   0  10   34.36    1.97
   4   0 -10    5.18    0.77
   4   0 -10    4.37    1.00
   4   0 -10    5.75    0.55
  -4   0  10    5.45    0.62
   4   0  10    6.34    0.53
   4   0  10    4.68    0.77
   4   0 -10    6.23    0.89
   4   0  10    5.78    0.46
   5   0  10    5.06    0.48
   5   0  10    5.34    0.47
   5   0 -10    6.37    1.05
   5   0  10    6.42    0.83
   5   0 -10    6.39    0.70
   5   0 -10    6.82    0.54
   5   0 -10    4.81    0.68
   6   0 -10    1.30    0.64
   6   0 -10    0.89    0.35
   6   0 -10    0.34    0.23
   0   1 -10  123.43    5.18
   0   1 -10  111.24    5.07
   0   1  10  103.24    5.08
   0  -1  10  122.78    5.17
   0  -1 -10  118.29    5.09
   1   1 -10  155.82    7.17
   1  -1  10  163.33    7.15
  -1  -1 -10  164.77    7.12
  -1   1  10  159.54    7.13
   1  -1  10  154.36    7.17
   1  -1  10  158.07    7.11
  -1  -1 -10  175.50    7.16
   1   1  10  158.57    7.14
   1  -1 -10  183.61    7.16
   1  -1 -10  161.72    7.18
  -1  -1  10  163.10    7.13
   1   1  10  160.33    7.19
  -2   1  10   88.40    3.82
   2   1 -10   83.37    3.82
   2   1 -10   83.55    3.90
   2  -1  10   87.10    3.81
   2   1 -10   80.14    3.99
   2  -1  10   88.81    3.79
   2   1 -10   80.89    3.93
   2  -1  10   85.84    3.89
   2  -1  10   90.76    3.89
  -2  -1 -10   91.89    3.88
   2   1  10   85.60    3.88
  -2  -1  10   88.54    3.82
  -2   1 -10   88.17    3.89
   2  -1 -10   78.32    3.90
   2  -1 -10   84.40    3.81
   2  -1 -10   88.55    3.91
   2  -1 -10   77.68    3.99
   2   1  10   90.52    3.81
   2   1  10   91.30    3.86
   2   1  10   84.14    3.79
   3  -1  10   30.88    1.42
   3   1 -10   26.76    1.55
  -3   1  10   24.18    1.44
   3   1 -10   28.04    1.69
   3  -1  10   29.19    1.33
   3   1 -10   26.37    1.68
   3  -1  10   25.78    1.69
   3   1  10   28.91    1.37
   3  -1 -10   29.30    1.41
   3   1  10   28.99    1.50
   3  -1 -10   27.82    1.56
   3   1  10   28.83    1.50
   3  -1 -10   28.28    1.52
  -3  -1  10   28.63    1.39
   3  -1 -10   28.47    2.21
   3   1  10   31.34    1.56
   4  -1  10   41.29    1.87
   4   1 -10   36.57    2.06
   4   1 -10   41.37    1.89
   4   1 -10   37.98    2.22
   4  -1  10   41.06    1.83
   4   1 -10   40.47    2.05
   4  -1  10   43.15    2.04
   4  -1 -10   39.18    2.00
   4   1  10   37.75    1.82
   4  -1 -10   38.37    2.07
   4  -1 -10   38.55    2.19
   4  -1 -10   40.99    1.88
  -4  -1  10   37.85    1.87
   4   1  10   39.90    1.99
   4   1  10   39.52    1.86
   5  -1  10   43.73    2.09
   5   1 -10   46.94    2.36
   5   1 -10   45.57    2.26
   5  -1  10   45.40    2.12
   5   1 -10   45.60    2.46
   5  -1  10   46.95    2.30
   5   1 -10   46.88    2.14
   5  -1 -10   45.30    2.42
   5  -1 -10   46.60    2.24
   5   1  10   42.59    2.10
   5  -1 -10   47.60    2.33
   5  -1 -10   47.25    2.13
   5   1  10   49.83    2.26
   5   1  10   45.30    2.11
   6   1 -10    2.99    0.64
   6   1 -10    1.74    0.29
   6   1 -10    1.82    0.60
   6  -1  10    2.27    0.36
   6  -1  10    1.90    0.34
   6  -1 -10    2.39    0.64
   6   1  10    1.74    0.27
   6  -1 -10    3.22    0.58
   6  -1 -10    2.03    0.60
   6  -1 -10    2.23    0.28
   0   2 -10   67.91    3.13
   0   2 -10   73.68    3.11
   0  -2 -10   68.53    3.17
   0  -2 -10   74.85    3.14
   0   2  10   67.49    3.13
   0  -2  10   68.60    3.14
   1  -2  10  196.25    8.78
   1  -2  10  195.26    8.77
   1   2 -10  196.23    8.77
  -1  -2 -10  211.47    8.76
   1   2 -10  187.73    8.86
  -1   2  10  197.81    8.74
  -1  -2 -10  198.92    8.73
   1  -2  10  201.09    8.72
  -1   2 -10  205.91    8.81
   1   2  10  200.92    8.75
   1  -2 -10  197.28    8.78
   1  -2 -10  214.45    8.77
   1   2  10  193.44    8.78
  -1  -2  10  200.13    8.74
   1   2  10  209.90    8.74
   2  -2  10  145.72    6.08
   2  -2  10  143.09    6.17
   2  -2  10  140.88    6.10
   2   2 -10  130.83    6.17
   2   2 -10  132.84    6.22
  -2  -2 -10  142.15    6.15
  -2   2  10  138.94    6.10
   2   2 -10  137.81    6.11
   2   2 -10  131.47    6.28
   2  -2  10  137.33    6.17
   2  -2 -10  140.25    6.09
   2   2  10  134.09    6.08
   2  -2 -10  139.97    6.18
   2   2  10  144.14    6.09
   2  -2 -10  130.07    6.16
  -2   2 -10  147.39    6.18
  -2   2 -10  151.69    6.14
   2  -2 -10  125.10    6.25
   2   2  10  144.95    6.13
   2   2  10  140.93    6.16
   3   2 -10    8.71    0.63
  -3   2  10    8.24    0.70
   3  -2  10   10.01    0.63
   3   2 -10    8.34    1.02
   3  -2  10    9.41    0.84
   3   2 -10    8.68    0.66
   3  -2  10    8.36    0.53
   3   2 -10    9.66    1.02
   3   2  10    8.75    0.77
   3  -2 -10    7.79    0.78
   3  -2 -10    8.25    0.83
   3   2  10    8.59    0.60
   3  -2 -10    9.26    0.61
  -3   2 -10    9.33    0.72
   3  -2 -10    7.65    0.97
   3   2  10    8.61    1.29
   4  -2  10   43.19    1.95
   4   2 -10   42.17    2.17
   4   2 -10   41.57    2.37
   4  -2  10   43.10    2.00
   4   2 -10   43.04    2.02
   4   2 -10   39.98    2.19
   4  -2  10   42.75    2.16
   4  -2 -10   43.37    2.11
   4  -2 -10   43.29    2.21
  -4  -2  10   41.51    2.00
   4  -2 -10   41.96    2.29
   4   2  10   42.96    2.10
   4  -2 -10   43.84    1.99
   4   2  10   43.82    1.98
   4   2  10   41.16    1.96
   5  -2  10    9.37    0.62
   5  -2  10    9.34    0.57
   5  -2  10    8.52    1.09
   5   2 -10    9.58    0.87
   5   2 -10    8.26    1.24
   5   2 -10    9.08    1.16
   5   2 -10    9.22    0.65
   5   2  10   10.58    0.80
   5  -2 -10    9.35    0.80
   5  -2 -10    9.00    1.02
   5   2  10    8.59    0.58
   5  -2 -10    8.98    0.94
   5  -2 -10    9.51    0.60
   6   2 -10    5.03    0.49
   6  -2  10    4.47    0.42
   6   2 -10    5.05    1.02
   6  -2  10    3.77    0.47
   6   2 -10    4.71    0.66
   6  -2 -10    5.58    0.86
   6  -2 -10    6.29    0.83
   6  -2 -10    4.97    0.60
   6   2  10    4.09    0.43
   0  -3  10    1.16    0.30
   0  -3 -10    1.59    0.32
   0   3  10    1.45    0.25
   0  -3 -10    1.34    0.31
   0  -3  10    1.10    0.25
   0   3 -10    1.72    0.25
   1  -3  10  366.01   15.78
  -1  -3 -10  362.34   15.79
   1  -3  10  359.63   15.81
  -1   3  10  362.84   15.79
  -1  -3 -10  378.82   15.82
   1   3 -10  342.17   15.91
   1   3 -10  359.31   15.83
   1  -3  10  357.42   15.83
   1   3  10  367.98   15.81
  -1  -3  10  354.25   15.81
   1   3  10  353.72   15.83
  -1  -3  10  374.58   15.80
   1  -3 -10  369.73   15.78
   1  -3 -10  384.84   15.90
  -1   3 -10  360.25   15.87
   1  -3 -10  361.93   15.84
  -1   3 -10  379.50   15.84
   1   3  10  361.15   15.78
  -2  -3 -10   53.67    2.39
   2   3 -10   48.67    2.55
   2   3 -10   48.38    2.35
  -2  -3 -10   51.60    2.31
   2   3 -10   46.55    2.52
   2  -3  10   52.46    2.42
  -2   3  10   49.47    2.33
   2   3 -10   54.40    2.34
   2  -3  10   50.86    2.33
   2   3 -10   47.14    2.43
   2  -3  10   54.63    2.30
  -2   3 -10   50.55    2.42
   2  -3 -10   45.60    2.55
   2   3  10   51.46    2.40
   2   3  10   53.11    2.38
   2  -3 -10   52.09    2.31
  -2  -3  10   47.69    2.37
  -2   3 -10   59.38    2.38
   2  -3 -10   48.84    2.39
   2  -3 -10   53.95    2.43
  -3   3  10    6.40    0.82
   3  -3  10    9.00    0.64
   3  -3  10    8.30    0.84
   3   3 -10    9.85    0.64
   3   3 -10    7.45    0.93
   3   3 -10    8.31    0.68
   3  -3  10    9.80    0.54
   3   3 -10    8.54    1.66
   3   3 -10    8.86    0.95
   3   3  10    9.18    0.79
   3   3  10    8.01    0.79
   3  -3 -10    8.95    0.60
   3  -3 -10    9.11    0.78
   3  -3 -10    7.78    1.00
   3   3  10    9.89    0.60
   3  -3 -10    9.66    0.84
   4  -3  10   38.38    1.74
   4  -3  10   40.14    1.98
   4   3 -10   34.73    2.03
   4  -3  10   38.21    1.80
   4   3 -10   37.85    1.83
   4   3 -10   37.40    1.81
   4   3 -10   36.07    1.99
   4   3 -10   35.03    2.17
   4   3  10   36.51    1.77
   4  -3 -10   38.30    1.90
   4  -3 -10   39.31    2.00
   4  -3 -10   38.47    1.78
  -4   3 -10   41.18    1.83
   4  -3 -10   34.61    2.07
   4   3  10   37.56    1.95
   4   3  10   38.41    1.90
   5  -3  10    3.96    0.38
   5   3 -10    3.35    0.70
   5   3 -10    4.13    0.74
   5   3 -10    3.25    0.51
   5  -3  10    3.66    0.43
   5   3  10    4.21    0.40
   5  -3 -10    3.93    0.86
  -5  -3  10    3.19    0.56
   5  -3 -10    3.14    0.41
   5  -3 -10    4.22    0.60
   5  -3 -10    4.56    0.80
   6  -3  10    5.81    0.49
   6   3 -10    5.41    1.07
   6  -3  10    6.07    0.49
   6   3 -10    7.33    0.73
  -6   3  10    5.42    0.48
   6   3 -10    6.34    0.54
   6  -3 -10    7.21    0.61
   6  -3 -10    5.61    0.81
   6  -3 -10    6.73    0.83
   6   3  10    6.22    0.50
   0   4 -10   27.36    1.45
   0   4  10   27.55    1.37
   0  -4  10   28.86    1.39
   0  -4 -10   30.53    1.38
   0   4  10   27.78    1.36
   0   4 -10   27.68    1.35
   0  -4  10   27.70    1.36
   0  -4 -10   27.51    1.38
   1   4 -10   43.41    2.00
   1  -4  10   39.41    1.98
  -1  -4 -10   43.82    1.96
  -1   4  10   40.31    1.93
   1   4 -10   40.26    2.09
   1  -4  10   41.08    1.90
   1  -4  10   44.75    2.00
  -1  -4 -10   40.48    1.93
   1  -4 -10   42.45    1.98
   1   4  10   38.95    1.94
   1  -4 -10   45.12    2.00
   1   4  10   41.03    1.91
  -1   4 -10   44.55    1.99
   1  -4 -10   39.54    1.98
  -1  -4  10   40.66    1.95
   1   4  10   42.25    2.00
   2  -4  10  204.96    8.82
   2   4 -10  197.20    8.83
   2  -4  10  208.90    8.89
   2   4 -10  218.06    8.83
  -2  -4 -10  194.55    8.80
   2   4 -10  198.26    8.90
   2  -4  10  211.84    8.79
   2   4 -10  186.29    9.00
  -2  -4 -10  203.33    8.87
   2   4 -10  190.22    8.94
  -2   4  10  196.59    8.82
   2  -4 -10  205.58    8.91
   2  -4 -10  209.29    8.80
   2   4  10  208.84    8.85
   2   4  10  208.87    8.81
   2   4  10  202.07    8.87
  -2   4 -10  198.08    8.90
  -2   4 -10  230.35    8.86
   2  -4 -10  200.66    8.95
   2  -4 -10  195.49    8.85
  -2  -4  10  194.68    8.83
   2  -4 -10  180.45    8.97
   3   4 -10   11.20    1.02
   3   4 -10   11.17    0.69
   3  -4  10   11.16    0.94
   3  -4  10   10.27    0.70
   3  -4  10   10.99    0.62
   3   4 -10    9.85    0.74
   3   4 -10    9.60    1.14
   3   4 -10   10.58    1.06
   3   4  10   10.36    0.65
   3   4  10    9.64    0.81
  -3   4 -10   12.18    0.72
   3  -4 -10   10.61    0.65
   3   4  10   11.09    0.80
   3  -4 -10   10.78    0.81
   3  -4 -10   10.33    0.90
   3  -4 -10    9.38    1.06
   4  -4  10    7.30    1.01
   4  -4  10    8.39    0.53
   4   4 -10    7.20    0.67
   4  -4  10    7.80    0.61
   4   4 -10    7.12    0.62
   4   4 -10    6.40    0.90
   4   4 -10    5.56    1.15
   4  -4 -10    6.70    0.99
  -4   4 -10    8.60    0.64
   4  -4 -10    8.27    0.56
   4  -4 -10    7.78    0.70
   4   4  10    8.33    0.55
   4  -4 -10    8.50    0.93
   4   4  10    7.14    0.86
   4   4  10    6.21    0.71
   5   4 -10   12.46    1.27
   5   4 -10   11.31    0.97
   5   4 -10   11.71    0.78
   5  -4  10   12.04    0.67
   5  -4  10   12.12    0.74
   5   4  10   12.23    0.84
   5  -4 -10   13.55    0.85
   5  -4 -10   13.76    1.02
   5   4  10   11.98    0.69
   5  -4 -10   11.40    1.07
  -5  -4  10   11.80    0.78
   5  -4 -10   12.62    0.69
   6   4 -10    0.94    0.65
   6   4 -10    1.19    0.40
   6  -4  10    0.92    0.24
   6  -4  10    0.78    0.21
   6   4 -10    0.63    0.28
  -6   4  10    0.93    0.22
   6  -4 -10    1.29    0.30
   6   4  10    0.79    0.81
   6  -4 -10    1.36    0.46
   6   4  10    0.95    0.28
   0   5  10  339.07   14.46
   0  -5  10  325.06   14.46
   0  -5 -10  356.96   14.51
   0  -5  10  330.44   14.49
   0   5  10  334.30   14.47
   0   5 -10  336.94   14.55
   0  -5 -10  312.10   14.48
   0   5 -10  341.26   14.46
   0   5  10  322.57   14.43
  -1   5  10   60.53    2.84
   1  -5  10   63.47    2.90
   1   5 -10   62.98    2.91
   1   5 -10   63.49    2.84
  -1   5  10   66.31    2.82
  -1  -5 -10   61.91    2.87
  -1  -5 -10   63.85    2.88
   1  -5  10   63.16    2.82
   1   5 -10   60.27    3.00
   1  -5 -10   61.44    2.91
  -1   5 -10   67.96    2.90
   1   5  10   61.98    2.86
   1   5  10   61.18    2.90
  -1  -5  10   62.15    2.86
   1   5  10   64.02    2.83
   1  -5 -10   65.66    2.93
   1  -5 -10   62.12    2.86
   2   5 -10   93.56    4.36
  -2   5  10   92.31    4.34
   2  -5  10  100.69    4.30
   2   5 -10  105.70    4.35
   2  -5  10  101.33    4.42
   2  -5  10   97.37    4.34
  -2  -5 -10   94.25    4.40
   2   5 -10   93.00    4.44
   2   5 -10   90.11    4.54
   2   5 -10   91.23    4.50
  -2  -5  10   96.68    4.35
   2   5  10  103.62    4.33
   2  -5 -10  102.34    4.31
   2  -5 -10   97.85    4.42
  -2   5 -10  112.58    4.39
   2  -5 -10   99.26    4.37
   2   5  10  102.49    4.38
   2  -5 -10   88.54    4.56
   2  -5 -10   97.30    4.53
  -2   5 -10   92.30    4.45
   2  -5 -10   99.64    4.43
   3  -5  10  208.09    9.31
   3   5 -10  188.49    9.45
   3   5 -10  203.29    9.23
   3  -5  10  213.57    9.22
   3  -5  10  217.02    9.18
   3   5 -10  220.50    9.23
   3   5 -10  197.63    9.35
   3   5  10  209.96    9.27
   3  -5 -10  214.70    9.33
   3  -5 -10  214.11    9.19
   3   5  10  219.12    9.27
  -3   5 -10  241.19    9.25
   3  -5 -10  192.41    9.37
   3   5  10  212.85    9.20
   3  -5 -10  209.58    9.26
   4  -5  10    4.67    0.43
   4   5 -10    5.34    1.14
   4   5 -10    3.94    0.58
   4   5 -10    3.63    0.52
   4  -5  10    4.88    0.54
   4   5 -10    5.13    0.88
   4  -5  10    4.23    0.70
   4   5  10    4.63    0.75
   4   5  10    4.44    0.46
   4  -5 -10    3.87    0.68
   4  -5 -10    5.08    0.85
   4   5  10    3.99    0.62
  -4   5 -10    5.02    0.54
   4  -5 -10    5.31    0.62
   4  -5 -10    4.30    0.45
  -5   5  10    6.54    0.52
   5  -5  10    6.70    0.54
   5  -5  10    6.74    0.47
   5   5 -10    6.42    0.81
   5   5 -10    5.96    1.22
   5   5 -10    6.87    0.60
   5  -5 -10    6.41    0.85
   5   5  10    6.25    0.50
   5  -5 -10    7.65    0.82
   5  -5 -10    7.57    0.62
   5   5  10    5.93    0.63
  -5   5 -10    6.40    0.59
  -5  -5  10    5.74    0.59
   6  -5  10    8.11    0.53
   6   5 -10    8.74    0.59
   6   5 -10    8.10    1.66
   6   5 -10    7.78    0.79
  -6   5  10    7.19    0.52
   6  -5  10    8.96    0.54
   6  -5 -10    6.38    0.75
   6  -5 -10    9.57    0.76
   0   6 -10  199.60    8.45
   0  -6 -10  179.92    8.48
   0   6  10  190.48    8.46
   0   6 -10  191.17    8.54
   0  -6  10  191.58    8.45
   0  -6  10  195.66    8.48
   0  -6 -10  202.29    8.51
   0  -6 -10  197.81    8.44
   0   6  10  192.99    8.41
   1   6 -10   69.99    3.39
   1  -6  10   73.72    3.31
   1  -6  10   72.69    3.38
  -1   6  10   76.03    3.35
  -1   6  10   77.00    3.30
   1   6 -10   73.95    3.33
   1   6 -10   70.63    3.49
  -1  -6 -10   72.80    3.38
  -1   6 -10   78.04    3.39
   1   6  10   73.67    3.40
   1  -6 -10   73.08    3.40
   1  -6 -10   78.24    3.36
   1  -6 -10   78.54    3.45
   1   6  10   76.09    3.33
  -1  -6  10   73.81    3.35
   1   6  10   73.10    3.35
   2  -6  10   57.45    2.63
   2   6 -10   54.84    2.82
   2  -6  10   61.24    2.73
   2   6 -10   62.03    2.62
  -2   6  10   59.50    2.66
   2   6 -10   56.94    2.65
   2   6 -10   50.66    3.07
   2  -6  10   54.92    2.68
   2  -6 -10   57.25    2.63
   2   6  10   55.87    2.68
  -2   6 -10   51.55    2.79
  -2  -6  10   56.98    2.63
  -2   6 -10   64.85    2.67
   2  -6 -10   56.67    2.94
   2   6  10   59.31    2.66
   2  -6 -10   57.47    2.71
   3  -6  10    9.18    0.95
   3   6 -10   10.13    0.66
   3  -6  10    9.95    0.58
   3  -6  10    9.74    0.68
   3   6 -10    9.15    1.01
   3   6 -10    9.24    0.73
   3   6 -10    8.26    1.16
  -3  -6  10    9.05    0.72
  -3   6 -10   10.95    0.68
   3   6  10    8.64    0.63
   3  -6 -10    9.70    1.11
   3  -6 -10    9.91    0.71
   3   6  10    9.48    0.76
   3  -6 -10    7.32    1.08
   3   6  10    8.86    0.77
   3  -6 -10    8.84    0.86
   4  -6  10   35.47    1.69
   4   6 -10   30.08    2.09
   4   6 -10   35.26    1.94
   4   6 -10   36.02    1.69
   4  -6  10   37.11    1.63
  -4   6  10   35.26    1.65
   4   6 -10   34.00    1.71
   4  -6  10   32.68    2.14
   4  -6 -10   36.68    1.73
   4   6  10   36.89    1.83
   4   6  10   33.68    1.73
   4   6  10   34.21    1.64
   4  -6 -10   36.74    1.88
   4  -6 -10   33.09    1.92
   5   6 -10   10.76    0.74
   5   6 -10    9.69    1.38
   5  -6  10   11.68    0.64
  -5   6  10   10.77    0.65
   5   6 -10   11.72    1.01
   5  -6  10   11.03    0.69
  -5  -6  10   11.17    0.74
   5   6  10   10.64    1.06
   5  -6 -10   12.79    0.94
   5   6  10   10.12    0.68
  -5   6 -10   11.20    0.72
   5  -6 -10   12.53    0.75
   5   6  10   11.10    0.75
   5  -6 -10   12.00    0.97
  -6   6  10    1.81    0.38
   6   6 -10    1.75    0.45
   6   6 -10    2.49    0.31
   6  -6  10    1.28    0.23
   6  -6  10    2.30    0.37
   6  -6 -10    2.02    0.41
   6  -6 -10    1.91    0.40
   0  -7  10  140.48    6.24
   0   7  10  144.26    6.17
   0  -7 -10  146.48    6.20
   0  -7  10  142.28    6.22
   0   7 -10  141.38    6.21
   0  -7 -10  141.60    6.28
   0   7  10  137.94    6.22
   0   7 -10  144.24    6.31
   0  -7 -10  132.81    6.27
   1  -7  10  115.02    5.20
  -1   7  10  118.90    5.24
  -1  -7 -10  110.10    5.28
  -1   7  10  118.38    5.23
   1  -7  10  128.78    5.30
   1   7 -10  113.39    5.38
  -1   7  10  121.01    5.18
   1   7 -10  117.18    5.22
   1   7  10  117.20    5.22
   1   7  10  115.71    5.24
  -1  -7  10  115.82    5.24
   1  -7 -10  113.42    5.29
   1  -7 -10  125.98    5.26
   1   7  10  119.67    5.29
   1   7  10  116.69    5.22
  -1   7 -10  124.85    5.29
   1  -7 -10  120.92    5.37
   2  -7  10   56.63    2.74
   2   7 -10   49.87    2.95
  -2   7  10   59.68    2.61
   2   7 -10   58.17    2.64
   2  -7  10   58.20    2.61
   2   7 -10   54.77    2.90
   2  -7  10   56.00    2.67
   2   7 -10   53.52    2.85
   2  -7 -10   58.96    2.76
   2   7  10   59.29    2.72
  -2  -7  10   58.07    2.66
   2   7  10   59.72    2.64
  -2   7 -10   68.05    2.70
   2  -7 -10   57.82    2.73
   2  -7 -10   60.97    2.66
   2   7  10   57.31    2.68
  -3   7  10   23.49    1.16
   3   7 -10   20.55    1.64
   3   7 -10   23.02    1.24
   3  -7  10   23.93    1.14
   3  -7  10   22.73    1.42
   3  -7  10   22.43    1.21
   3   7 -10   23.43    1.48
   3   7  10   23.80    1.28
   3   7  10   23.70    1.18
  -3  -7  10   21.83    1.20
  -3   7 -10   26.54    1.23
   3  -7 -10   21.94    1.58
   3  -7 -10   22.82    1.38
   3  -7 -10   24.31    1.22
   3   7  10   23.61    1.28
   3  -7 -10   23.60    1.48
   4   7 -10   57.80    2.99
   4   7 -10   59.90    2.75
   4  -7  10   56.66    2.74
   4  -7 -10   64.15    2.99
   4  -7 -10   63.24    2.78
   4  -7 -10   57.29    3.14
   4   7  10   60.48    2.81
   5   7 -10    9.99    0.70
   5  -7  10    9.10    0.62
   5   7 -10    8.89    0.98
   5  -7  10    9.30    0.57
  -5   7  10    9.18    0.57
   5   7 -10    7.87    1.44
  -5  -7  10    9.20    0.68
   5  -7 -10   10.43    0.91
   5  -7 -10   10.78    0.67
   5   7  10    9.32    0.90
  -5   7 -10    8.47    0.63
   5   7  10    8.26    0.63
   5  -7 -10    8.91    0.89
   5   7  10    8.32    0.67
   6  -7  10    0.95    0.27
   6   7 -10    0.56    0.31
   0  -8 -10    2.08    0.30
   0   8 -10    2.24    0.41
   0  -8  10    3.65    0.59
   0  -8  10    2.57    0.45
   0   8  10    1.72    0.35
   0   8  10    1.86    0.25
   1   8 -10   12.29    0.76
   1  -8  10   11.74    0.74
  -1   8  10   12.02    0.87
   1   8 -10   13.39    1.06
   1  -8  10   13.46    0.91
  -1   8  10   12.70    0.82
   1   8  10   14.74    0.95
   1   8  10   12.44    0.82
   1   8  10   12.80    0.78
  -1  -8  10   13.45    0.80
   1  -8 -10   12.65    1.01
   1   8  10   14.59    0.83
  -2   8  10   87.12    3.71
   2   8 -10   77.15    3.93
  -2   8  10   83.37    3.75
   2  -8  10   84.28    3.71
   2   8 -10   80.52    3.79
   2   8 -10   82.86    3.75
   2  -8  10   86.67    3.86
   2   8 -10   78.74    4.00
   2  -8 -10   83.60    3.85
   2   8  10   82.29    3.80
  -2  -8  10   82.90    3.77
   2  -8 -10   86.32    3.83
   2   8  10   83.47    3.79
   2   8  10   83.77    3.75
  -2   8 -10   93.44    3.81
  -3   8  10   42.94    1.93
   3  -8  10   43.12    1.92
   3   8 -10   40.32    2.00
   3  -8  10   39.51    1.97
   3   8 -10   36.63    2.35
   3   8 -10   39.83    2.21
   3  -8  10   39.65    2.16
   3   8 -10   42.07    1.97
   3   8  10   41.74    1.96
   3   8  10   40.61    2.01
   3   8  10   42.54    2.03
  -3   8 -10   47.55    2.01
  -3  -8  10   40.04    1.97
   3  -8 -10   43.20    2.14
   3  -8 -10   44.71    1.98
   3  -8 -10   42.12    2.11
   4   8 -10   31.66    2.05
   4  -8  10   32.72    1.59
  -4   8  10   31.32    1.53
   4  -8  10   32.92    1.53
   4   8 -10   31.55    1.57
   4   8 -10   30.24    1.84
   4   8 -10   30.99    1.63
   4   8  10   33.38    1.65
   4  -8 -10   36.72    1.62
   4  -8 -10   32.27    1.81
  -4   8 -10   36.46    1.62
   4   8  10   31.16    1.56
   4  -8 -10   32.83    1.98
   4   8  10   30.96    1.62
   4  -8 -10   33.69    1.75
   5   8 -10    0.11    0.87
   5  -8  10    0.22    0.19
   5   8 -10    0.81    0.50
  -5   8  10    0.39    0.19
   5  -8  10    0.36    0.24
  -5   8  10    0.51    0.24
   5   8 -10    0.48    0.29
   5   8  10    0.10    0.35
  -5   8 -10    0.17    0.24
   5  -8 -10    0.49    0.43
   5   8  10    0.41    0.28
   0   9  10   10.93    0.72
   0  -9  10    9.22    0.70
   0   9 -10    8.92    0.83
   0   9  10    9.19    0.58
   0  -9 -10    8.99    0.63
  -1  -9 -10   25.26    1.25
   1  -9  10   26.09    1.35
   1   9 -10   23.70    1.25
   1   9 -10   24.37    1.52
  -1   9  10   25.90    1.28
  -1   9  10   25.56    1.21
  -1   9 -10   26.44    1.36
   1   9  10   26.08    1.39
  -1  -9  10   25.32    1.29
   1   9  10   24.74    1.28
   1  -9 -10   25.91    1.32
   1   9  10   25.03    1.31
   2   9 -10   39.60    2.04
   2   9 -10   39.28    2.28
   2  -9  10   40.45    1.92
  -2   9  10   43.22    1.91
   2   9 -10   43.41    1.96
   2   9 -10   38.21    2.21
  -2   9  10   43.99    1.97
   2  -9  10   44.45    2.11
  -2   9 -10   46.01    2.03
   2  -9 -10   38.61    2.09
   2   9  10   40.06    1.97
   2  -9 -10   42.95    2.06
   2   9  10   43.79    2.10
  -2  -9  10   40.93    1.98
   2   9  10   42.19    2.02
   2   9  10   40.95    2.01
   3  -9  10   15.47    0.79
  -3   9  10   14.85    0.79
   3   9 -10   13.81    1.23
   3  -9  10   14.10    1.19
   3   9 -10   14.69    0.85
   3   9 -10   14.23    1.44
   3   9 -10   14.71    0.94
  -3   9  10   15.50    0.89
   3  -9  10   13.58    0.89
   3   9  10   14.55    0.86
   3   9  10   13.94    0.92
   3  -9 -10   15.28    1.08
  -3  -9  10   14.82    0.86
   3  -9 -10   13.30    1.11
   3   9  10   14.43    0.92
   4   9 -10    8.23    0.72
  -4   9  10    8.39    0.54
  -4   9  10    8.58    0.65
   4   9 -10    6.24    1.33
   4  -9  10    7.86    0.63
   4   9 -10    8.30    0.61
   4  -9  10    8.67    0.55
   4   9 -10    7.09    1.00
   4  -9 -10    9.23    0.84
   4   9  10    7.91    0.71
   4   9  10    9.15    0.64
   4  -9 -10    8.28    1.09
   4  -9 -10    8.35    1.01
   4   9  10    8.26    0.64
  -4   9 -10    8.97    0.62
  -4  -9  10    8.74    0.72
   5  -9  10   19.42    1.11
   5  -9  10   22.89    1.12
   5   9 -10   21.44    1.45
  -5   9  10   20.82    1.03
   5  -9 -10   23.02    1.24
   5  -9 -10   21.53    1.21
   5   9  10   21.23    1.20
  -5  -9  10   21.76    1.11
  -5   9 -10   21.14    1.10
   0  10  10    0.64    0.23
   0 -10 -10    0.85    0.29
   0 -10  10    0.46    0.27
   0  10 -10    0.48    0.39
   0  10  10    1.13    0.36
   1  10 -10   17.26    1.23
  -1  10  10   16.86    0.94
   1  10 -10   16.42    0.91
   1 -10  10   16.54    1.02
   1  10  10   15.02    0.96
   1  10  10   13.88    1.12
   1  10  10   16.20    0.94
  -1  10 -10   17.90    1.04
  -1 -10  10   16.55    0.94
   1 -10 -10   16.90    0.97
  -2 -10 -10  153.47    6.54
   2  10 -10  135.68    6.57
   2  10 -10  147.75    6.54
   2  10 -10  141.40    6.77
  -2  10  10  155.41    6.50
   2  10 -10  137.64    6.70
  -2  10  10  154.68    6.54
   2 -10  10  144.17    6.51
   2 -10  10  152.52    6.64
   2 -10 -10  146.02    6.63
   2  10  10  144.19    6.57
  -2  10 -10  162.12    6.61
  -2 -10  10  145.01    6.56
   2 -10 -10  154.21    6.61
   2  10  10  153.51    6.59
   2  10  10  149.54    6.58
   3 -10  10    8.88    0.78
  -3  10  10    9.94    0.62
   3  10  10    9.56    0.75
  -3  10 -10   10.58    0.72
   3 -10 -10   10.14    1.23
   4  10 -10   15.51    1.24
  -4  10  10   17.68    0.93
  -4 -10 -10   16.23    0.90
   4 -10  10   17.13    0.93
   4  10 -10   16.11    1.68
   4  10 -10   16.48    0.98
   4 -10  10   17.61    0.88
   4  10 -10   16.90    0.90
  -4  10  10   16.80    0.85
   4 -10 -10   17.13    1.28
  -4 -10  10   16.17    0.97
  -4  10 -10   17.95    0.94
   4  10  10   16.54    0.98
   4  10  10   14.98    0.93
   4 -10 -10   17.38    1.09
   5 -10  10    6.06    0.48
  -5  10  10    7.03    0.49
  -5  10  10    5.92    0.45
   5  10 -10    4.71    0.91
   5  10 -10    6.85    0.59
   5 -10  10    5.52    0.45
   5 -10 -10    5.88    0.68
   5  10  10    6.04    0.53
  -5 -10  10    7.14    0.54
   5  10  10    5.39    0.65
  -5  10 -10    5.91    0.53
   0 -11 -10   28.63    1.43
   0  11  10   27.36    1.46
   0 -11  10   29.45    1.46
   0  11 -10   28.13    1.59
   0  11  10   28.46    1.37
   1  11 -10    9.85    0.70
  -1  11  10    8.90    0.71
   1 -11  10   10.54    0.81
  -1  11  10   10.13    0.60
  -1 -11 -10    9.00    0.66
   1  11 -10   10.44    1.06
  -1 -11  10    9.41    0.69
   1 -11 -10    9.56    0.75
   1  11  10    9.24    0.74
   1  11  10    8.80    0.71
  -1  11 -10   10.18    0.80
   2 -11  10   44.90    2.24
  -2  11  10   50.97    2.22
   2  11 -10   45.14    2.58
   2  11 -10   45.24    2.52
   2 -11  10   52.45    2.42
  -2 -11 -10   48.19    2.26
  -2  11  10   54.20    2.28
   2  11 -10   46.67    2.26
   2 -11 -10   49.53    2.36
   2  11  10   50.84    2.32
   2  11  10   48.43    2.32
  -2 -11  10   48.49    2.29
   2  11  10   48.70    2.35
  -2  11 -10   50.84    2.34
   3  11 -10    3.42    0.66
   3  11 -10    4.04    0.49
   3  11 -10    3.04    0.84
   3 -11  10    5.24    0.49
  -3 -11 -10    5.46    0.50
  -3  11  10    4.81    0.43
  -3  11  10    5.43    0.51
   3  11 -10    4.09    0.49
   3 -11 -10    4.75    0.78
   3  11  10    4.41    0.57
   3  11  10    5.18    0.57
  -3 -11  10    4.17    0.54
   3 -11 -10    3.23    0.60
  -3  11 -10    5.08    0.57
   4 -11  10    1.57    0.33
  -4  11  10    1.68    0.24
   4 -11  10    1.22    0.25
   4  11 -10    1.42    0.36
  -4 -11 -10    1.15    0.31
   4  11 -10    1.23    0.55
  -4  11  10    1.64    0.28
   4  11 -10    1.31    0.27
   4  11  10    1.51    0.34
  -4  11 -10    2.07    0.46
  -4 -11  10    1.44    0.32
   4  11  10    0.96    0.28
   4 -11 -10    1.30    0.48
   4 -11 -10    2.20    0.60
   5 -11  10    1.65    0.30
  -5  11  10    2.14    0.28
   5  11 -10    1.84    0.52
   5  11 -10    1.84    0.31
   5  11  10    2.00    0.26
   5  11  10    2.08    0.37
  -5 -11  10    1.85    0.31
  -5  11 -10    2.87    0.47
   0 -12  10    4.63    0.58
   0 -12 -10    4.23    0.56
   0  12  10    4.58    0.55
   0  12 -10    4.75    0.80
   0  12  10    3.89    0.48
   1  12 -10   11.07    1.16
  -1 -12 -10   11.91    0.76
  -1  12  10   11.35    0.81
  -1  12  10   11.99    0.70
   1 -12  10   12.25    0.89
   1  12  10   11.61    0.83
  -1 -12  10   13.54    0.80
   1 -12 -10   12.66    0.85
  -1  12 -10   11.31    0.88
   1  12  10   11.18    0.79
  -1 -12  10   11.59    0.86
   2  12 -10   21.65    1.55
  -2  12  10   24.02    1.15
   2 -12  10   22.76    1.41
   2  12 -10   20.68    1.75
   2  12 -10   20.72    1.14
   2  12  10   22.55    1.31
   2  12  10   19.33    1.19
   2  12  10   21.26    1.20
  -3 -12 -10    0.72    0.29
   3  12 -10    0.61    0.38
   3  12 -10    1.36    0.57
   3  12 -10   -0.13    0.84
  -3  12  10    0.85    0.22
   3  12 -10    0.57    0.26
  -3  12  10    0.93    0.25
   3  12  10    0.92    0.31
   3 -12 -10    0.84    0.44
  -3 -12  10    0.71    0.27
   3  12  10    1.00    0.28
  -3  12 -10    0.70    0.30
   4 -12  10    1.99    0.29
   4 -12  10    2.03    0.36
  -4  12  10    1.70    0.38
   4  12 -10    1.75    0.43
   4 -12 -10    2.49    0.54
  -4  12 -10    2.33    0.47
  -4 -12  10    1.84    0.33
   4  12  10    1.54    0.44
   4  12  10    1.79    0.30
   4 -12 -10    3.14    0.58
   0  13  10   25.44    1.51
   0 -13  10   27.91    1.42
   0 -13 -10   30.78    1.39
   0  13  10   25.71    1.33
   0  13 -10   25.34    1.80
  -1  13  10   50.75    2.29
   1 -13  10   53.59    2.40
   1  13 -10   45.92    2.54
   1  13  10   47.37    2.31
   1  13  10   43.55    2.44
  -2  13  10   11.61    0.67
  -2  13  10   12.14    0.75
   2  13 -10   10.78    1.17
   2  13 -10   10.74    0.72
   2 -13  10   11.68    1.10
  -2 -13 -10   10.52    0.74
   2  13 -10   10.73    1.32
   2  13  10   10.47    0.81
   2  13  10   10.29    0.86
  -2  13 -10   11.70    0.81
  -2 -13  10   11.42    0.74
   2 -13 -10   10.91    0.84
   2  13  10   11.46    0.78
  -3  13  10    2.93    0.46
   3  13 -10    2.26    0.45
   3  13 -10    2.59    0.63
   3  13 -10    1.94    0.31
  -3 -13 -10    3.20    0.54
  -3  13  10    2.88    0.39
  -3  13 -10    2.39    0.51
  -3 -13  10    1.84    0.32
   3  13  10    2.67    0.38
   3 -13 -10    2.39    0.47
   3  13  10    2.79    0.49
   4  13 -10    4.77    0.96
  -4  13  10    5.88    0.50
   4  13 -10    4.63    0.46
  -4  13  10    4.99    0.46
   4 -13 -10    6.22    0.83
  -4 -13  10    4.84    0.57
  -4  13 -10    5.42    0.58
   4  13  10    5.60    0.47
   4  13  10    4.64    0.55
   0  14  10    6.75    0.85
   0  14  10    6.78    0.57
   0  14 -10    7.98    0.94
   0 -14 -10    7.12    0.67
   0 -14  10    8.00    0.67
  -1  14  10   32.23    1.48
  -1 -14 -10   31.22    1.54
   1 -14  10   32.89    1.62
  -1  14  10   31.17    1.57
   1  14 -10   27.76    1.82
   1  14  10   29.67    1.57
   1 -14 -10   31.90    1.59
   1  14  10   31.32    1.53
  -1 -14  10   32.34    1.55
  -1  14 -10   30.79    1.65
  -2 -14 -10    2.59    0.39
   2  14 -10    3.27    0.68
  -2  14  10    2.50    0.40
  -2  14  10    2.91    0.55
  -2 -14  10    3.07    0.41
  -2  14 -10    2.05    0.38
   2  14  10    3.27    0.55
   2 -14 -10    3.34    0.48
  -2 -14  10    2.97    0.48
   2  14  10    2.30    0.44
  -3  14  10    3.81    0.82
  -3  14  10    3.81    0.43
  -3 -14 -10    3.08    0.44
   3  14 -10    4.34    0.68
  -3  14 -10    3.65    0.58
   3 -14 -10    4.43    0.69
  -3 -14  10    3.55    0.49
   3  14  10    3.19    0.53
   3  14  10    3.46    0.59
  -4  14  10    5.34    0.54
   4  14  10    4.38    0.49
   4  14  10    4.28    0.54
  -4  14 -10    5.83    0.63
  -4 -14  10    5.33    0.57
   0  15  10   11.04    1.11
   0 -15  10   13.30    0.85
   0  15 -10   11.43    1.13
   0 -15 -10   12.22    0.82
   0  15  10   11.83    0.74
   1 -15  10   14.51    1.01
  -1 -15 -10   12.76    0.84
  -1  15  10   12.59    0.74
  -1  15  10   13.55    0.93
   1 -15 -10   12.13    0.86
  -1 -15  10   13.27    0.82
   1  15  10   11.63    0.79
  -1  15 -10   13.27    1.01
   2  15 -10    2.29    0.72
  -2 -15 -10    2.51    0.52
  -2  15  10    2.59    0.39
  -2  15  10    3.23    0.43
  -2  15 -10    2.73    0.48
   2 -15 -10    2.73    0.43
  -2 -15  10    2.71    0.49
   2  15  10    2.86    0.43
  -3  15  10    1.47    0.32
  -3  15  10    1.12    0.24
   3  15 -10    1.22    0.62
  -3 -15  10    1.75    0.30
   3 -15 -10    1.72    0.40
  -3 -15  10    1.38    0.35
   3  15  10    1.13    0.30
   3  15  10    0.82    0.31
  -3  15 -10    1.44    0.38
   0  16 -10    5.17    1.30
   0 -16  10    6.34    0.68
   0  16  10    4.93    0.54
   0 -16 -10    5.98    0.64
   1 -16  10    0.82    0.56
  -1  16  10    0.87    0.40
  -1  16  10    0.21    0.25
  -1  16 -10    1.65    0.53
   1 -16 -10   -0.04    0.33
  -1 -16  10    0.65    0.31
  -2 -16 -10    1.52    0.45
  -2  16  10    1.70    0.26
  -2  16  10    1.73    0.37
  -2  16 -10    1.63    0.45
   2  16  10    1.27    0.36
   2 -16 -10    1.57    0.42
  -2 -16  10    1.24    0.31
   2  16  10    1.34    0.41
  -3 -16  10    1.73    0.31
   3 -16 -10    1.98    0.42
   0 -17 -10   23.18    1.22
   0  17  10   22.85    1.14
   0 -17  10   21.92    1.25
  -1  17  10    8.04    0.86
  -1 -17 -10    6.31    0.76
  -1  17  10    6.09    0.53
   1 -17 -10    5.40    0.66
   1  17  10    6.39    0.59
  -1 -17  10    4.66    0.63
  -2  17  10    1.68    0.28
   2 -17 -10    1.47    0.38
  -2 -17  10    1.69    0.32
   0  18  10   -0.10    0.27
  -1  18  10   20.70    1.06
   0   0  11   -0.43    0.28
   0   0 -11    0.21    0.21
   0   0  11    0.15    0.22
   0   0 -11   -0.07    0.19
  -1   0 -11    1.24    0.21
   1   0 -11    1.46    0.45
  -1   0 -11    1.64    0.28
   1   0  11    1.63    0.27
   1   0 -11    1.53    0.31
   1   0  11    1.41    0.27
  -1   0  11    1.43    0.25
   1   0  11    0.78    0.30
   2   0  11   48.36    2.18
  -2   0 -11   47.63    2.28
   2   0 -11   44.54    2.41
   2   0 -11   43.93    2.33
   2   0  11   50.08    2.26
   2   0  11   47.82    2.27
   2   0 -11   48.10    2.19
   2   0  11   50.40    2.19
   2   0 -11   47.55    2.29
  -2   0  11   49.67    2.20
   3   0  11   67.64    2.92
   3   0  11   65.75    2.89
   3   0  11   64.62    3.04
   3   0 -11   64.31    2.92
   3   0 -11   61.23    3.03
   3   0  11   64.13    3.02
   3   0 -11   62.33    3.17
   3   0 -11   62.98    3.06
  -3   0  11   67.36    2.93
   4   0  11  178.61    7.73
   4   0 -11  176.21    7.85
   4   0  11  187.22    7.84
   4   0 -11  182.46    7.75
  -4   0  11  167.75    7.74
   4   0 -11  170.56    7.87
   4   0 -11  169.11    7.98
   4   0  11  180.90    7.71
   5   0 -11    0.24    0.35
   5   0  11    0.30    0.20
   5   0  11   -0.03    0.24
   5   0 -11   -0.51    0.53
   5   0  11   -0.55    0.43
   5   0 -11    0.02    0.23
   5   0 -11   -0.41    0.57
   6   0 -11    8.32    0.55
   6   0 -11    8.63    0.98
   6   0  11    8.22    0.53
   6   0 -11    9.10    0.70
   0  -1 -11    1.21    0.24
   0   1 -11    1.94    0.46
   0   1 -11    1.32    0.25
   0   1  11    1.60    0.36
   0  -1  11    0.69    0.27
   0  -1  11    1.63    0.26
   0   1  11    1.10    0.25
   0   1 -11    1.59    0.34
   1  -1  11   57.84    2.58
  -1   1  11   57.02    2.56
   1  -1  11   56.43    2.61
   1   1 -11   52.79    2.71
  -1  -1 -11   55.58    2.54
   1   1 -11   57.63    2.61
  -1  -1 -11   57.83    2.58
   1  -1  11   56.86    2.55
   1   1  11   56.95    2.57
  -1   1 -11   59.92    2.59
  -1   1 -11   60.98    2.55
   1  -1 -11   50.36    2.72
  -1   1 -11   53.51    2.66
   1   1  11   59.43    2.55
  -1  -1  11   54.47    2.61
   1  -1 -11   59.08    2.61
   1  -1 -11   53.23    2.54
   1   1  11   54.32    2.62
  -1  -1  11   59.40    2.56
   2   1 -11   24.72    1.56
   2   1 -11   25.60    1.43
   2  -1  11   27.87    1.42
  -2  -1 -11   27.17    1.41
   2   1 -11   23.82    1.51
   2   1 -11   26.13    1.32
   2  -1  11   27.67    1.28
   2  -1  11   28.66    1.43
  -2   1  11   28.37    1.32
   2  -1  11   28.18    1.30
   2  -1 -11   25.24    1.46
   2   1  11   28.38    1.38
   2   1  11   26.17    1.29
  -2  -1  11   28.03    1.32
  -2   1 -11   27.73    1.42
   2  -1 -11   22.98    1.55
   2  -1 -11   26.45    1.30
   2   1  11   27.23    1.40
   2   1  11   28.12    1.29
   3   1 -11  154.32    7.17
   3  -1  11  163.99    7.02
  -3   1  11  162.78    7.05
   3   1 -11  155.05    7.28
   3  -1  11  164.22    7.14
   3   1 -11  163.18    7.05
   3   1 -11  157.12    7.16
   3  -1  11  167.57    7.05
   3  -1 -11  160.09    7.18
   3   1  11  164.62    7.13
   3   1  11  166.37    7.04
   3  -1 -11  151.11    7.26
   3  -1 -11  165.43    7.05
   3   1  11  158.74    7.02
   3   1  11  161.87    7.11
   3  -1 -11  153.07    7.13
  -3  -1  11  161.13    7.05
   4   1 -11   26.89    1.34
   4  -1  11   27.07    1.33
   4   1 -11   26.52    1.59
   4  -1  11   27.89    1.52
  -4   1  11   25.51    1.41
   4  -1  11   27.96    1.30
   4   1 -11   25.21    1.72
   4   1 -11   25.85    1.52
  -4  -1  11   26.18    1.35
   4  -1 -11   26.82    1.47
   4   1  11   25.52    1.30
   4   1  11   27.58    1.32
   4   1  11   26.86    1.50
   4  -1 -11   26.54    1.68
   4  -1 -11   28.30    1.34
   4  -1 -11   27.58    1.70
   5   1 -11    1.01    0.39
   5   1 -11    1.36    0.57
   5   1 -11    1.31    0.61
   5  -1  11    1.32    0.25
   5  -1  11    0.85    0.24
   5  -1  11    1.34    0.49
   5   1 -11    0.89    0.28
   5   1  11    1.01    0.30
   5   1  11    1.03    0.42
   5  -1 -11    1.31    0.37
   5  -1 -11    0.28    0.50
   5  -1 -11    0.77    0.23
   5  -1 -11    1.14    0.60
   5   1  11    1.07    0.23
   6   1 -11    1.15    0.54
   6   1 -11    1.00    0.24
   6  -1  11    0.88    0.22
   6   1 -11    0.82    0.34
   6  -1 -11    0.17    0.50
   6  -1 -11    1.02    0.31
   6   1  11    1.02    0.22
   0   2  11   60.17    2.72
   0   2  11   63.74    2.74
   0  -2 -11   59.38    2.73
   0   2 -11   56.02    2.82
   0   2 -11   62.26    2.72
   0   2  11   58.20    2.80
   0  -2 -11   63.79    2.74
   0  -2  11   60.93    2.72
   0  -2  11   57.58    2.75
   1  -2  11   61.90    2.76
   1  -2  11   60.39    2.79
  -1  -2 -11   61.81    2.73
  -1   2  11   60.47    2.73
   1   2 -11   58.81    2.77
   1  -2  11   59.74    2.73
  -1  -2 -11   61.66    2.76
   1   2 -11   58.08    2.88
   1  -2 -11   53.24    2.92
  -1   2 -11   59.54    2.81
  -1   2 -11   62.60    2.76
   1   2  11   60.13    2.79
   1  -2 -11   61.16    2.79
   1   2  11   62.68    2.76
   1  -2 -11   58.19    2.70
  -1  -2  11   62.61    2.73
  -1  -2  11   58.97    2.77
   1  -2 -11   65.90    2.82
   1   2  11   62.40    2.72
   2  -2  11  104.61    4.56
   2   2 -11   98.56    4.58
   2  -2  11  104.33    4.48
   2   2 -11   97.47    4.69
   2   2 -11   99.78    4.49
  -2   2  11  104.63    4.49
  -2  -2 -11  108.55    4.47
   2  -2  11  104.12    4.57
   2   2 -11   93.85    4.61
  -2  -2 -11   99.53    4.56
   2  -2  11  104.81    4.47
  -2   2 -11  105.98    4.55
   2   2  11  102.41    4.52
  -2   2 -11   98.16    4.57
   2   2  11  101.99    4.55
  -2  -2  11  104.15    4.50
   2   2  11  104.45    4.48
   2  -2 -11  102.02    4.47
   2  -2 -11   91.50    4.66
   2  -2 -11   95.08    4.55
   3  -2  11   27.24    1.19
  -3   2  11   23.76    1.24
   3   2 -11   22.27    1.56
   3  -2  11   24.91    1.38
   3   2 -11   25.09    1.24
   3  -2  11   25.12    1.22
   3   2 -11   23.22    1.41
   3   2 -11   22.50    1.41
   3  -2 -11   22.21    1.51
   3  -2 -11   22.77    1.34
   3   2  11   25.06    1.35
   3   2  11   25.53    1.21
   3   2  11   22.67    1.20
   3  -2 -11   25.12    1.21
   3   2  11   25.42    1.36
  -3  -2  11   24.34    1.23
   4   2 -11    9.34    1.17
   4   2 -11    9.90    0.68
   4   2 -11    9.31    0.91
   4  -2  11   10.24    0.66
   4  -2  11    8.97    0.94
   4   2 -11    7.73    1.05
   4  -2  11    9.82    0.60
   4   2  11    8.89    0.66
   4  -2 -11    9.86    1.08
   4   2  11   10.27    0.63
   4  -2 -11    9.90    0.66
  -4  -2  11    8.98    0.67
   4   2  11    9.35    0.82
   4  -2 -11    9.39    1.00
   4  -2 -11    9.08    0.84
   5   2 -11   15.54    1.57
   5   2 -11   15.28    0.83
   5   2 -11   14.48    0.99
   5  -2  11   12.86    1.15
   5  -2  11   14.52    0.78
   5  -2  11   14.75    0.79
   5   2 -11   13.45    1.26
   5  -2 -11   14.74    0.78
   5   2  11   14.46    0.78
   5  -2 -11   15.86    0.93
   5   2  11   15.59    0.95
   5  -2 -11   12.72    1.14
   5  -2 -11   14.18    1.10
  -6   2  11    0.47    0.20
   6   2 -11    0.25    0.33
   6   2 -11    0.60    0.55
   6   2 -11    0.44    0.23
   6  -2  11    0.54    0.20
   6  -2 -11    0.44    0.28
   6   2  11    0.60    0.23
   6  -2 -11    0.75    0.56
   6  -2 -11   -0.15    0.47
   0  -3  11  215.90    9.56
   0   3 -11  226.99    9.54
   0  -3 -11  229.30    9.56
   0   3 -11  206.86    9.62
   0  -3 -11  216.43    9.55
   0  -3  11  220.39    9.53
   0   3  11  222.36    9.53
   0   3  11  217.07    9.53
   0   3  11  212.51    9.58
   1  -3  11  178.03    7.71
  -1  -3 -11  185.13    7.74
   1  -3  11  170.97    7.67
   1   3 -11  176.14    7.74
   1  -3  11  171.15    7.74
  -1   3  11  178.33    7.70
   1   3 -11  164.91    7.83
  -1  -3 -11  175.75    7.69
   1   3  11  182.09    7.68
   1  -3 -11  178.99    7.75
  -1  -3  11  167.34    7.71
   1  -3 -11  181.81    7.76
  -1   3 -11  177.86    7.76
  -1  -3  11  177.59    7.70
  -1   3 -11  181.51    7.72
   1  -3 -11  169.28    7.66
   1   3  11  178.54    7.71
   1   3  11  172.12    7.74
   2  -3  11  178.36    7.85
  -2  -3 -11  177.21    7.77
   2   3 -11  166.60    7.90
  -2  -3 -11  183.10    7.90
   2  -3  11  187.05    7.78
   2   3 -11  173.99    7.87
   2  -3  11  181.11    7.78
   2   3 -11  167.00    7.97
  -2   3  11  172.20    7.78
   2   3 -11  173.77    7.78
  -2  -3  11  192.60    7.83
   2   3  11  185.62    7.82
   2  -3 -11  169.87    7.82
   2   3  11  183.59    7.77
  -2  -3  11  175.99    7.85
   2  -3 -11  184.49    7.76
  -2   3 -11  193.02    7.84
   2   3  11  178.03    7.84
   2  -3 -11  180.81    7.88
   2  -3 -11  159.24    7.94
  -2   3 -11  172.12    7.87
   3   3 -11  190.37    8.36
  -3  -3 -11  191.21    8.32
   3   3 -11  180.96    8.47
   3   3 -11  180.27    8.59
   3  -3  11  198.43    8.32
  -3   3  11  180.25    8.34
   3   3 -11  186.71    8.46
   3  -3  11  196.85    8.35
   3  -3  11  192.41    8.44
   3   3  11  189.98    8.42
  -3  -3  11  192.03    8.36
   3  -3 -11  190.11    8.41
   3   3  11  194.72    8.34
   3   3  11  193.45    8.40
   3  -3 -11  196.52    8.48
  -3   3 -11  205.66    8.39
   3  -3 -11  176.54    8.53
   3  -3 -11  197.41    8.34
   4   3 -11    3.99    0.79
   4   3 -11    1.00    0.64
   4  -3  11    3.06    0.57
   4   3 -11    1.85    0.34
   4   3 -11    2.03    0.70
   4  -3  11    2.84    0.45
   4  -3  11    2.91    0.38
   4  -3 -11    3.20    0.59
  -4  -3  11    2.06    0.35
   4  -3 -11    2.19    0.64
   4   3  11    2.51    0.44
   4   3  11    2.77    0.40
   4  -3 -11    2.08    0.42
   4   3  11    2.02    0.56
   4  -3 -11    3.01    0.42
   5   3 -11   11.08    0.92
   5   3 -11   11.40    1.22
   5  -3  11   11.21    0.65
   5  -3  11   12.05    0.71
   5   3 -11   12.15    0.73
   5  -3 -11   12.91    1.07
   5  -3 -11   13.28    1.00
   5  -3 -11   11.73    0.67
   5  -3 -11   12.54    0.81
  -5  -3  11   11.65    0.81
   5   3  11   10.33    0.66
   5   3  11   10.56    0.82
  -6   3  11    3.41    0.40
   6   3 -11    3.64    0.45
   6  -3  11    4.31    0.39
   6   3 -11    3.58    0.67
   6   3 -11    4.66    0.65
   6  -3 -11    4.68    0.54
   6  -3 -11    4.04    0.58
   6   3  11    4.04    0.46
   6  -3 -11    5.81    0.78
   0   4  11    2.16    0.33
   0   4 -11    2.65    0.46
   0  -4 -11    2.24    0.34
   0  -4  11    1.78    0.31
   0  -4  11    2.69    0.45
   0   4 -11    3.32    0.42
   0  -4 -11    2.21    0.43
   0   4  11    3.13    0.40
   1   4 -11   24.15    1.25
   1  -4  11   21.74    1.23
  -1   4  11   23.12    1.16
   1  -4  11   22.11    1.13
  -1  -4 -11   23.72    1.21
   1   4 -11   21.54    1.35
   1  -4  11   23.01    1.23
  -1  -4 -11   22.82    1.18
  -1   4  11   23.88    1.15
   1   4  11   22.35    1.18
   1  -4 -11   23.17    1.23
  -1  -4  11   23.18    1.16
  -1  -4  11   21.64    1.20
  -1   4 -11   25.46    1.26
   1   4  11   24.87    1.14
   1   4  11   22.88    1.25
   1  -4 -11   24.33    1.25
   1  -4 -11   23.75    1.28
   2   4 -11   44.10    1.97
   2   4 -11   42.27    2.11
   2   4 -11   39.74    2.21
   2  -4  11   41.84    2.12
   2  -4  11   44.81    1.93
  -2   4  11   41.47    1.97
   2   4 -11   39.80    1.98
   2  -4  11   42.78    1.96
  -2  -4 -11   40.82    1.96
   2   4  11   43.61    2.01
  -2   4 -11   40.11    2.12
   2  -4 -11   43.92    2.09
  -2   4 -11   46.45    2.02
   2   4  11   41.61    2.17
   2  -4 -11   44.14    1.93
   2  -4 -11   41.07    2.01
  -2  -4  11   41.67    2.00
   2  -4 -11   36.75    2.23
   3   4 -11   13.83    1.28
   3  -4  11   17.00    0.84
   3   4 -11   15.89    0.93
   3   4 -11   16.19    1.19
   3  -4  11   16.19    0.89
   3   4 -11   17.41    1.17
   3  -4  11   17.47    1.11
   3   4 -11   16.55    0.91
   3   4  11   14.63    1.00
   3  -4 -11   15.63    0.85
   3   4  11   16.31    1.01
   3   4  11   15.70    0.87
   3  -4 -11   14.95    0.98
  -3   4 -11   16.70    0.94
   3  -4 -11   13.12    1.21
   4  -4  11   35.86    1.72
   4   4 -11   35.71    1.93
   4  -4  11   35.48    1.92
   4   4 -11   32.74    2.12
   4   4 -11   36.12    1.75
   4  -4  11   38.48    1.69
   4   4  11   36.32    2.18
   4   4  11   35.49    1.81
  -4  -4  11   33.99    1.73
   4  -4 -11   36.72    1.70
   4  -4 -11   35.96    1.80
  -4   4 -11   38.03    1.77
   4  -4 -11   35.28    2.00
   4   4  11   36.50    1.70
   4  -4 -11   38.69    1.94
   5   4 -11    3.83    0.51
   5  -4  11    4.34    0.46
   5   4 -11    4.31    0.75
   5  -4  11    4.49    0.40
   5   4 -11    3.47    0.74
   5   4  11    3.81    0.41
   5   4  11    3.29    0.58
   5  -4 -11    4.91    0.83
  -5  -4  11    4.59    0.58
   5  -4 -11    6.08    0.79
   6  -4  11    0.64    0.22
   6   4 -11    0.77    0.86
   6   4 -11   -0.05    0.35
   6   4 -11    0.58    0.25
  -6   4  11    0.34    0.21
   6  -4 -11    0.84    0.42
   6  -4 -11    0.57    0.27
   6  -4 -11    0.22    0.45
   0   5  11    7.27    0.55
   0  -5  11    6.67    0.57
   0   5 -11    6.31    0.56
   0   5 -11    6.42    0.67
   0  -5 -11    7.01    0.63
   0   5  11    7.55    0.56
   0   5  11    5.29    0.53
   0  -5 -11    6.48    0.61
   0  -5  11    6.32    0.57
   1  -5  11  342.21   14.97
   1  -5  11  333.77   14.90
  -1  -5 -11  327.52   14.93
  -1  -5 -11  338.11   14.97
   1   5 -11  324.96   15.06
  -1   5  11  342.81   14.93
   1  -5  11  339.56   14.94
   1   5 -11  348.81   14.97
  -1   5  11  358.57   14.89
   1   5  11  347.48   14.92
   1  -5 -11  351.58   15.02
   1  -5 -11  356.23   14.94
  -1   5 -11  357.24   14.99
   1   5  11  339.49   14.94
   1  -5 -11  342.88   14.98
   1   5  11  341.27   14.97
  -1  -5  11  350.52   14.93
  -1  -5  11  344.30   14.95
   2  -5  11  114.14    5.14
   2   5 -11  107.74    5.38
   2   5 -11  108.87    5.39
   2   5 -11  112.36    5.25
   2  -5  11  116.52    5.23
   2   5 -11  111.19    5.16
   2   5 -11  121.32    5.16
   2  -5  11  120.82    5.13
   2   5  11  119.07    5.19
   2  -5 -11  119.72    5.25
   2  -5 -11  128.39    5.41
  -2  -5  11  108.15    5.19
   2   5  11  116.23    5.21
   2   5  11  120.76    5.14
   2  -5 -11  115.96    5.23
  -2   5 -11  123.24    5.21
   3   5 -11  150.29    6.33
   3   5 -11  138.67    6.47
   3   5 -11  128.35    6.57
   3   5 -11  141.91    6.33
   3  -5  11  150.74    6.29
   3  -5  11  147.43    6.32
   3  -5  11  142.20    6.42
   3   5  11  141.87    6.30
   3   5  11  140.36    6.38
   3  -5 -11  145.64    6.29
  -3   5 -11  156.18    6.36
   3   5  11  147.01    6.37
   3  -5 -11  143.62    6.35
   3  -5 -11  146.29    6.44
   3  -5 -11  131.34    6.48
   4   5 -11   28.69    2.25
   4   5  11   33.65    1.73
   4   5  11   30.99    1.63
   4  -5 -11   31.97    1.53
   4   5  11   32.52    1.65
   5   5 -11   14.49    0.84
   5  -5  11   14.46    0.81
   5  -5  11   13.99    0.77
   5   5 -11   14.11    1.41
   5   5 -11   15.71    1.08
  -5   5  11   13.85    0.78
   5  -5 -11   16.93    1.07
   5   5  11   12.87    0.78
   5  -5 -11   15.64    1.08
   5   5  11   14.29    0.89
   5  -5 -11   15.19    0.88
  -5  -5  11   13.98    0.86
   6   5 -11    0.77    0.27
   6  -5 -11    0.97    0.71
   6  -5 -11    0.56    0.67
   0  -6 -11    3.29    0.44
   0  -6 -11    4.16    0.67
   0  -6  11    3.54    0.50
   0   6  11    2.88    0.47
   0   6 -11    4.09    0.61
   0  -6 -11    4.57    0.62
   0   6 -11    4.29    0.51
   0   6  11    4.16    0.44
   1  -6  11  104.36    4.81
  -1  -6 -11   96.25    5.07
  -1   6  11  112.41    4.79
   1  -6  11  111.25    4.90
   1   6 -11  109.87    5.01
  -1   6  11  110.83    4.85
   1   6 -11  109.45    4.89
  -1  -6  11  108.53    4.86
   1  -6 -11  109.76    4.99
  -1  -6  11  109.26    4.92
   1  -6 -11  111.43    4.86
  -1   6 -11  117.01    4.92
   1   6  11  109.58    4.83
   1   6  11  108.49    4.89
   1  -6 -11  109.44    4.90
   2  -6  11  140.24    6.45
   2   6 -11  133.12    6.59
   2   6 -11  137.05    6.66
   2   6 -11  150.93    6.45
   2  -6  11  152.40    6.42
  -2   6  11  151.50    6.42
   2  -6  11  150.95    6.53
  -2   6  11  142.60    6.45
   2   6 -11  137.67    6.45
   2  -6 -11  146.53    6.54
  -2  -6  11  144.13    6.46
  -2   6 -11  163.95    6.51
   2   6  11  152.29    6.44
   2  -6 -11  149.00    6.45
   2   6  11  144.60    6.50
   2  -6 -11  145.49    6.51
   2   6  11  148.84    6.48
   3   6 -11    1.46    0.53
   3   6 -11    0.03    0.60
   3  -6  11    2.16    0.33
   3   6 -11    0.99    0.35
   3  -6  11    1.46    0.48
   3  -6  11    1.37    0.24
  -3   6  11    1.51    0.27
   3   6 -11    1.46    0.31
   3   6  11    1.14    0.28
   3  -6 -11    0.48    0.44
  -3   6 -11    1.72    0.32
  -3  -6  11    1.25    0.35
   3  -6 -11    0.99    0.66
   3   6  11    1.55    0.39
   3   6  11    0.77    0.36
   3  -6 -11    1.14    0.32
   4   6 -11   20.80    1.16
   4  -6  11   21.17    1.46
   4  -6  11   20.37    1.10
   4   6 -11   20.05    1.41
   4   6 -11   18.48    1.56
   4  -6  11   21.22    1.05
   4   6 -11   21.24    1.11
  -4   6  11   21.65    1.08
   4  -6 -11   20.84    1.36
   4  -6 -11   21.45    1.43
   4   6  11   21.16    1.06
   4   6  11   20.79    1.23
   4  -6 -11   21.51    1.16
  -4   6 -11   21.91    1.14
   4   6  11   19.89    1.16
   5   6 -11    5.38    0.84
   5   6 -11    7.28    0.86
   5  -6  11    6.61    0.47
   5  -6  11    6.54    0.51
   5   6 -11    6.45    0.58
  -5   6  11    5.60    0.47
   5   6  11    6.32    0.58
  -5  -6  11    6.19    0.58
   5  -6 -11    7.96    0.83
   5  -6 -11    7.71    0.57
   5  -6 -11    5.32    0.88
   5   6  11    5.58    0.51
   5   6  11    5.75    0.69
   0   7  11  104.75    4.72
   0  -7 -11   99.67    4.68
   0  -7  11  103.38    4.63
   0   7  11  105.76    4.58
   0   7 -11  108.00    4.64
  -1   7  11    8.31    0.53
   1  -7  11    7.88    0.70
   1   7 -11    7.23    0.90
  -1   7  11    8.33    0.66
  -1  -7  11    8.99    0.64
   1   7  11    8.19    0.63
   1  -7 -11    8.17    0.79
   1  -7 -11    8.26    0.67
  -1   7 -11    8.51    0.71
   1   7  11    7.97    0.61
   1   7  11    9.65    0.73
   1   7  11    8.18    0.80
  -1  -7  11    8.98    0.62
   2   7 -11  106.32    4.66
   2   7 -11   97.72    4.83
   2   7 -11   96.28    4.67
   2  -7  11  103.31    4.62
  -2   7  11  108.09    4.62
   2  -7  11  107.52    4.75
   2   7 -11   98.46    4.90
  -2  -7  11  102.93    4.67
   2  -7 -11  109.61    4.66
   2  -7 -11  107.26    4.73
   2   7  11  105.93    4.71
   2   7  11  106.56    4.65
   2  -7 -11  104.15    4.75
  -2   7 -11  114.18    4.72
   2   7  11  104.02    4.69
  -3   7  11    9.34    0.61
   3   7 -11    9.48    0.71
   3  -7  11    8.81    0.58
   3  -7  11    8.88    0.94
   3   7 -11    7.84    1.03
   3  -7  11    8.14    0.67
   3   7 -11    9.45    0.66
   3   7 -11    8.10    1.18
   3   7  11    8.55    0.64
   3   7  11    8.73    0.74
  -3  -7  11    8.43    0.70
   3  -7 -11    9.66    0.67
   3  -7 -11   11.63    1.07
   3  -7 -11   10.37    0.91
   3   7  11    9.32    0.75
  -3   7 -11   10.28    0.68
   3  -7 -11    8.21    1.35
   4  -7  11    1.00    0.29
   4   7 -11    0.26    0.66
   4  -7  11    0.74    0.22
  -4   7  11    0.85    0.23
   4   7 -11    0.82    0.25
   4   7 -11    1.50    0.54
   4   7 -11    0.53    0.33
   4   7  11    0.62    0.31
   4  -7 -11    0.26    0.57
   4   7  11    0.65    0.37
   4  -7 -11    0.58    0.28
   4   7  11    1.01    0.27
  -4   7 -11    1.08    0.32
   4  -7 -11    0.75    0.46
   5  -7  11   29.17    1.38
   5   7 -11   30.49    1.42
   5  -7  11   30.99    1.37
  -5   7  11   29.12    1.35
  -5   7  11   27.17    1.40
   5   7 -11   31.58    1.66
   5   7  11   28.05    1.42
   5  -7 -11   30.83    1.56
  -5   7 -11   26.01    1.42
   5   7  11   27.51    1.54
   5  -7 -11   28.83    1.76
   0   8  11   13.96    0.77
   0   8  11   13.87    0.85
   0   8 -11   15.78    1.08
   0  -8 -11   15.01    0.81
   0  -8  11   14.68    0.89
   0   8 -11   13.15    0.99
   0  -8  11   13.12    0.87
  -1   8  11    0.20    0.41
  -1   8  11    0.35    0.20
  -1   8  11    0.13    0.34
   1  -8  11    0.53    0.31
   1   8 -11    1.32    0.49
  -1   8 -11    0.81    0.28
   1  -8 -11    0.43    0.30
  -1  -8  11    0.35    0.25
  -1   8 -11    0.69    0.35
   1  -8 -11    0.23    0.44
   1   8  11    0.29    0.41
   1   8  11    0.40    0.33
   1   8  11    0.50    0.30
  -1  -8  11    0.78    0.28
  -2   8  11    1.58    0.23
   2   8 -11    1.93    0.65
   2  -8  11    1.23    0.24
   2   8 -11    1.29    0.29
   2  -8  11    1.65    0.43
  -2   8  11    1.46    0.32
   2   8 -11    1.83    0.55
   2   8 -11    1.83    0.60
   2  -8 -11    1.44    0.46
   2  -8 -11    1.61    0.45
   2   8  11    0.96    0.35
  -2  -8  11    1.22    0.29
  -2   8 -11    1.62    0.35
   2   8  11    1.55    0.35
   2   8  11    1.45    0.31
   3   8 -11    6.23    1.01
   3  -8  11    7.42    0.66
  -3   8  11    8.58    0.57
  -3   8  11    8.38    0.67
   3   8 -11    8.64    1.19
   3  -8  11   10.11    0.98
   3  -8  11    8.84    0.56
   3   8 -11    8.82    0.73
  -3   8 -11    8.47    0.67
  -3  -8  11    7.66    0.67
   3   8  11    8.28    0.63
   3   8  11    8.06    0.71
   3   8  11    7.90    0.69
   3  -8 -11    9.94    1.02
   3  -8 -11    8.66    0.88
  -4   8  11    8.16    0.63
   4   8 -11    7.89    0.59
   4   8 -11    7.86    0.99
   4   8 -11    8.91    1.22
   4  -8  11    7.98    0.55
   4   8 -11    8.09    0.68
  -4   8  11    8.33    0.53
   4  -8  11    8.71    0.59
   4  -8 -11    8.15    1.02
   4   8  11    6.91    0.58
   4   8  11    7.53    0.70
   4   8  11    7.74    0.64
   4  -8 -11    8.57    0.85
  -4   8 -11    8.30    0.62
   5  -8  11    6.29    0.49
   5  -8  11    5.58    0.49
   5   8 -11    7.41    0.86
  -5   8  11    6.37    0.51
   5   8 -11    6.67    0.58
  -5   8  11    6.64    0.43
   5   8 -11    6.39    1.36
  -5   8 -11    5.65    0.56
   5  -8 -11    5.43    0.78
   5  -8 -11    6.90    0.73
   5   8  11    5.75    0.76
  -5  -8  11    6.28    0.56
   0   9  11    7.58    0.66
   0  -9 -11    8.74    0.61
   0   9 -11    8.70    0.84
   0  -9  11    8.76    0.68
   0   9  11    8.04    0.56
  -1   9  11   66.04    3.04
   1  -9  11   66.72    3.08
  -1  -9 -11   65.93    2.99
  -1   9  11   67.66    2.95
   1   9 -11   71.99    3.25
  -1   9  11   69.05    3.01
   1  -9 -11   70.06    3.05
  -1   9 -11   67.60    3.10
  -1   9 -11   64.39    2.99
   1   9  11   65.61    3.07
   1   9  11   64.21    3.00
   1  -9 -11   61.80    3.13
  -1  -9  11   65.06    3.01
  -1  -9  11   65.30    3.03
   1   9  11   62.66    3.02
   2  -9  11    6.68    0.84
   2   9 -11    8.63    0.61
  -2   9  11    8.84    0.54
   2   9 -11    8.44    1.12
  -2   9  11    8.58    0.64
   2  -9  11    7.00    0.56
   2   9 -11    7.67    1.14
   2   9  11    8.23    0.68
   2  -9 -11    8.21    0.80
   2  -9 -11    7.95    0.88
  -2   9 -11    8.94    0.71
   2   9  11    7.35    0.62
  -2  -9  11    7.96    0.63
   2   9  11    7.28    0.70
  -3   9  11   42.27    1.78
   3  -9  11   33.19    2.02
   3   9 -11   34.54    2.14
   3  -9  11   37.20    1.86
  -3   9 -11   37.94    1.91
   3  -9 -11   36.29    2.13
  -4   9  11    2.97    0.46
   4   9 -11    2.37    0.32
   4   9 -11    2.51    0.80
   4   9 -11    3.07    0.59
   4  -9  11    2.57    0.46
  -4   9  11    2.60    0.36
   4   9 -11    2.78    0.41
   4   9  11    2.81    0.48
   4   9  11    2.52    0.39
   4   9  11    2.55    0.35
   4  -9 -11    3.24    0.51
  -4   9 -11    2.77    0.47
  -5   9  11    3.70    0.43
  -5  -9 -11    4.85    0.58
   5   9 -11    4.39    0.78
   5   9 -11    4.67    0.51
  -5   9  11    3.71    0.37
   5  -9  11    3.46    0.42
   5  -9  11    3.86    0.41
   5   9  11    3.43    0.47
  -5  -9  11    4.78    0.49
  -5   9 -11    4.55    0.49
   5  -9 -11    3.44    0.64
   5   9  11    3.22    0.45
   0 -10 -11   70.84    3.21
   0  10  11   69.46    3.16
   0  10  11   67.84    3.21
   0 -10  11   73.97    3.25
   0  10 -11   71.21    3.35
  -1  10  11   81.78    3.57
   1 -10  11   82.49    3.65
  -1  10  11   80.55    3.52
  -1 -10 -11   78.58    3.56
   1  10 -11   73.88    3.77
   1  10  11   79.27    3.56
   1  10  11   78.78    3.60
  -1 -10  11   78.53    3.57
   1 -10 -11   80.70    3.61
  -1 -10  11   78.74    3.60
  -2  10  11    1.55    0.24
   2  10 -11    1.44    0.64
   2 -10  11    0.97    0.46
   2 -10  11    1.24    0.28
  -2  10  11    1.36    0.29
  -2 -10 -11    1.14    0.29
   2  10 -11    1.55    0.67
   2  10 -11    1.10    0.28
   2  10  11    2.30    0.53
  -2 -10  11    1.19    0.30
   2 -10 -11    0.86    0.56
   2  10  11    0.83    0.35
   2 -10 -11    0.78    0.42
  -2  10 -11    1.34    0.33
   2  10  11    1.04    0.36
  -3  10  11    4.15    0.49
   3 -10  11    3.93    0.44
   3  10 -11    4.54    0.49
  -3 -10 -11    4.14    0.47
   3  10 -11    4.32    0.85
   3  10 -11    4.54    0.67
   3 -10  11    3.72    0.66
  -3  10  11    3.54    0.41
   3  10 -11    2.67    0.62
   3 -10 -11    4.25    0.63
   3  10  11    4.17    0.55
   3 -10 -11    5.87    0.82
   3  10  11    4.35    0.56
  -3 -10  11    3.87    0.54
  -3  10 -11    4.83    0.55
   4  10 -11   14.64    1.55
   4  10 -11   14.00    1.19
  -4  10  11   14.70    0.82
   4 -10  11   14.58    0.83
   4  10 -11   14.35    0.83
  -4 -10 -11   14.38    0.80
   4  10 -11   14.32    0.89
   4 -10  11   14.43    0.79
  -4  10  11   14.19    0.76
   4  10  11   14.86    0.90
   4 -10 -11   15.42    1.01
   4  10  11   14.04    0.85
  -4  10 -11   14.89    0.86
   5 -10  11    1.92    0.25
   5  10 -11    1.82    0.31
  -5  10  11    2.35    0.40
   5  10 -11    2.28    0.49
  -5  10  11    1.81    0.24
   5  10  11    2.23    0.69
  -5 -10  11    1.93    0.30
   5  10  11    2.58    0.42
   5 -10 -11    2.19    0.42
   0  11 -11    1.82    0.51
   0  11  11    1.42    0.40
   0  11  11    1.41    0.27
   0 -11  11    1.08    0.34
  -1  11  11   45.80    2.13
  -1 -11 -11   46.64    2.11
  -1  11  11   45.10    2.06
   1  11 -11   42.43    2.34
   1 -11  11   45.06    2.20
  -1 -11  11   43.52    2.12
   1  11  11   44.72    2.12
  -1 -11  11   44.93    2.15
   1 -11 -11   47.97    2.17
   1  11  11   44.32    2.15
  -1  11 -11   44.86    2.22
  -2  11  11   77.71    3.29
   2  11 -11   73.82    3.29
   2  11 -11   66.43    3.51
  -2 -11  11   72.29    3.44
  -2  11 -11   71.68    3.27
  -2  11 -11   77.74    3.49
   2  11  11   76.62    3.52
   2  11  11   65.57    3.38
  -3 -11 -11    2.98    0.42
   3  11 -11    2.20    0.41
   3 -11  11    2.03    0.29
   3  11 -11    1.88    0.77
   3  11 -11    2.10    0.59
   3  11 -11    2.14    0.30
   3 -11 -11    2.71    0.53
   3 -11 -11    1.82    0.52
  -3  11 -11    2.33    0.48
   3  11  11    2.10    0.38
  -3 -11  11    2.02    0.32
  -4  11  11    9.54    0.58
  -4 -11 -11    9.99    0.67
   4  11 -11    7.32    0.92
   4 -11  11    9.64    0.63
  -4  11  11   11.46    0.82
   4 -11 -11   10.14    0.92
   4  11  11    9.51    0.74
  -4 -11  11    9.96    0.67
  -4 -11  11   11.83    0.81
   4 -11 -11   10.82    1.12
  -4  11 -11   10.93    0.70
   4  11  11    9.98    0.66
   0  12  11   17.55    0.96
   0 -12  11   19.37    1.08
   0 -12 -11   18.70    1.05
   0  12 -11   17.77    1.23
  -1  12  11   16.79    0.95
  -1 -12 -11   16.17    1.04
  -1  12  11   13.74    0.97
  -1 -12  11   16.59    0.98
   1 -12 -11   14.95    1.30
  -1 -12  11   14.28    0.99
  -1  12 -11   16.69    1.27
   1  12  11   12.54    0.96
  -2 -12 -11    4.51    0.51
   2  12 -11    3.00    0.73
   2  12 -11    3.41    0.74
  -2  12  11    4.63    0.43
  -2  12  11    4.94    0.54
   2 -12  11    4.59    0.60
  -2  12 -11    4.20    0.60
  -2 -12  11    4.36    0.53
   2  12  11    3.38    0.55
  -2 -12  11    3.47    0.54
   2  12  11    3.97    0.53
   2  12  11    4.55    0.61
   2 -12 -11    3.81    0.65
   3  12 -11    2.01    0.63
   3  12 -11    2.55    0.49
  -3  12  11    2.76    0.36
   3  12 -11    2.91    0.86
   3  12 -11    2.21    0.32
  -3  12  11    3.40    0.48
  -3 -12 -11    2.85    0.47
   3 -12 -11    2.52    0.51
  -3  12 -11    2.35    0.52
   3  12  11    2.58    0.37
   3  12  11    2.76    0.50
  -3 -12  11    2.21    0.33
  -3  12 -11    2.72    0.38
   4  12 -11    0.93    0.53
  -4  12  11    0.88    0.20
   4  12 -11    0.32    0.35
  -4 -12 -11    1.55    0.40
  -4  12  11    0.92    0.24
  -4  12 -11    1.04    0.30
  -4 -12  11    0.64    0.37
  -4 -12  11    0.61    0.26
   4  12  11    0.90    0.29
  -4  12 -11    0.54    0.30
   4  12  11    0.98    0.25
   4 -12 -11    1.15    0.58
   0 -13  11   17.55    0.98
   0 -13 -11   14.88    0.95
   0  13  11   15.10    0.87
   0  13 -11   15.10    1.16
   1 -13  11   46.48    2.16
  -1  13  11   46.05    2.04
  -1  13  11   44.12    2.12
   1  13 -11   40.53    2.31
  -1 -13 -11   43.79    2.10
   1  13  11   43.44    2.12
   1 -13 -11   47.17    2.14
   1  13  11   45.16    2.09
  -1  13 -11   43.31    2.20
  -1 -13  11   44.85    2.12
   2  13 -11    4.17    0.79
  -2  13  11    5.09    0.57
   2  13 -11    3.74    0.78
  -2 -13 -11    4.66    0.53
  -2  13  11    4.73    0.44
   2 -13  11    4.86    0.64
   2  13  11    3.81    0.67
   2  13  11    4.45    0.53
  -2 -13  11    4.69    0.52
  -2 -13  11    4.22    0.57
  -2  13 -11    4.68    0.63
   2  13  11    5.04    0.56
   2 -13 -11    4.89    0.63
   3  13 -11    2.31    0.70
  -3  13  11    2.41    0.48
  -3  13  11    3.10    0.38
   3 -13 -11    2.68    0.50
   3  13  11    2.57    0.43
  -3  13 -11    2.60    0.56
  -3 -13  11    2.45    0.38
  -3 -13  11    2.22    0.34
   3  13  11    1.93    0.35
   4  13 -11    1.10    0.86
  -4  13  11    0.96    0.22
   4  13  11    1.07    0.30
   4  13  11    1.05    0.24
  -4 -13  11    1.10    0.28
  -4  13 -11    0.76    0.32
   0  14  11   30.64    1.49
   0 -14  11   32.42    1.56
   0  14 -11   29.35    1.71
   0 -14 -11   31.63    1.55
  -1 -14 -11   43.45    2.04
  -1  14  11   43.21    1.99
  -1  14  11   42.06    2.09
   1 -14  11   45.24    2.11
   1  14 -11   40.08    2.27
   1 -14 -11   44.37    2.07
   1  14  11   43.77    2.04
  -1  14 -11   43.87    2.16
  -1 -14  11   44.65    2.06
   1  14  11   41.94    2.07
  -2 -14 -11    5.20    0.57
  -2  14  11    5.29    0.66
  -2  14  11    5.65    0.48
   2 -14 -11    6.46    0.70
  -2  14 -11    5.90    0.70
  -2 -14  11    5.29    0.57
   2  14  11    6.46    0.78
   2  14  11    6.05    0.61
  -3  14  11    6.76    0.50
  -3  14  11    7.77    0.62
  -3 -14 -11    5.99    0.68
   3  14 -11    6.29    1.21
  -3 -14  11    6.80    0.61
  -3 -14  11    6.79    0.59
   3  14  11    5.39    0.57
  -3  14 -11    7.67    0.70
   3  14  11    6.65    0.60
   3 -14 -11    8.09    0.77
   0 -15 -11   34.35    1.68
   0  15  11   35.03    1.63
   0  15 -11   32.46    1.88
   0 -15  11   35.47    1.71
  -1  15  11   20.70    1.01
  -1 -15 -11   19.27    1.06
   1 -15  11   18.85    1.24
  -1  15  11   17.34    1.27
  -1  15 -11   17.98    1.23
   1 -15 -11   20.03    1.10
   1  15  11   20.48    1.07
  -1 -15  11   21.56    1.09
  -2 -15 -11    0.25    0.33
  -2  15  11    0.69    0.35
   2  15  11    0.75    0.34
  -2 -15  11    0.60    0.40
   2  15  11    1.25    0.40
  -2  15 -11    0.95    0.47
  -3  15  11    6.19    0.49
  -3  15  11    6.00    0.69
   3  15  11    5.43    0.59
  -3  15 -11    5.68    0.70
  -3 -15  11    5.32    0.55
   3 -15 -11    5.60    0.69
   0 -16  11   24.19    1.23
   0  16 -11   20.66    1.52
  -1  16  11   17.08    0.98
   1 -16  11   18.12    1.19
  -1 -16 -11   17.10    0.98
  -1  16 -11   16.11    1.19
   1 -16 -11   18.53    1.10
  -1 -16  11   17.79    0.99
   1  16  11   16.34    0.97
  -2  16  11    2.15    0.61
  -2  16  11    2.45    0.41
  -2  16 -11    1.35    0.46
   2 -16 -11    2.70    0.41
  -2 -16  11    1.92    0.32
   2  16  11    1.93    0.46
   0 -17 -11   14.10    0.86
   0 -17  11   14.14    0.97
   0  17  11   13.31    0.78
  -1  17  11    5.69    0.49
  -1 -17  11    5.98    0.65
   1  17  11    4.82    0.61
   1 -17 -11    5.14    0.61
   0   0 -12    6.23    0.50
   0   0  12    5.75    0.49
   0   0  12    6.12    0.60
   1   0 -12   62.12    3.23
   1   0  12   69.04    3.05
  -1   0 -12   67.56    3.10
  -1   0 -12   69.66    3.05
   1   0  12   70.80    3.09
  -1   0  12   69.22    3.07
   1   0  12   67.91    3.12
   1   0 -12   68.46    3.12
   2   0  12   72.70    3.37
   2   0  12   76.10    3.38
   2   0 -12   73.37    3.40
   2   0 -12   69.72    3.28
  -2   0  12   74.98    3.30
   3   0 -12   14.87    0.84
   3   0  12   15.08    0.84
   3   0 -12   13.73    1.02
   3   0  12   15.04    0.82
   3   0  12   14.50    1.13
   3   0 -12   15.72    1.07
   3   0  12   14.94    1.01
  -3   0  12   14.80    0.86
   3   0 -12   13.34    1.20
   4   0  12    0.96    0.25
   4   0  12    0.95    0.41
   4   0 -12    0.11    0.56
   4   0 -12    0.53    0.26
  -4   0  12    0.79    0.42
   5   0 -12   11.74    1.13
   5   0 -12   10.90    0.85
   5   0 -12   12.00    0.67
   5   0  12   11.30    0.65
   5   0  12   12.42    0.92
  -5   0 -12   10.53    0.70
   5   0 -12   11.15    1.08
   6   0  12   -0.15    0.21
  -6   0  12    0.31    0.20
   6   0 -12   -0.37    0.32
   6   0 -12   -0.30    0.52
   0  -1 -12  126.97    5.43
   0   1  12  123.79    5.41
   0  -1  12  126.17    5.41
   0   1 -12  114.76    5.52
   0   1 -12  123.34    5.42
   0  -1  12  123.88    5.45
   0   1  12  117.01    5.45
   0  -1 -12  125.49    5.43
  -1  -1 -12   13.30    0.83
   1  -1  12   12.70    0.84
   1   1 -12   12.91    0.82
   1  -1  12   14.15    0.81
   1   1 -12   12.62    1.01
   1  -1  12   13.17    0.78
  -1   1  12   12.56    0.76
  -1  -1 -12   14.38    0.76
   1   1  12   13.40    0.75
   1   1  12   13.92    0.80
  -1  -1  12   14.11    0.76
  -1   1 -12   14.01    1.02
   1  -1 -12   12.29    0.77
   1  -1 -12   12.67    0.82
   1  -1 -12   11.99    1.06
  -1   1 -12   12.50    0.84
  -1  -1  12   13.10    0.88
   1   1  12   13.68    0.86
  -1   1 -12   14.56    0.73
   2  -1  12   17.79    1.04
   2  -1  12   17.14    0.89
  -2  -1 -12   18.16    0.89
   2   1 -12   15.84    0.92
  -2   1  12   16.15    0.92
   2   1 -12   16.79    1.20
   2   1 -12   17.76    1.07
   2   1  12   17.45    1.00
   2  -1 -12   17.19    1.05
   2   1  12   17.30    1.03
   2   1  12   17.05    0.91
   2  -1 -12   13.92    1.32
  -2  -1  12   16.86    0.92
  -3   1  12   95.25    4.26
   3   1 -12   92.06    4.39
   3   1 -12   92.62    4.36
   3   1 -12   95.74    4.25
   3  -1  12   99.59    4.36
   3  -1  12   99.39    4.25
   3  -1  12  100.01    4.24
   3   1 -12   90.35    4.50
   3   1  12   99.95    4.34
   3  -1 -12   95.42    4.40
   3   1  12  100.00    4.35
   3  -1 -12   92.02    4.33
  -3  -1  12   94.48    4.26
   3  -1 -12   88.25    4.47
   3   1  12   99.80    4.25
   3  -1 -12   99.59    4.25
   3   1  12   89.36    4.23
   4   1 -12    1.69    0.31
   4  -1  12    2.50    0.40
   4  -1  12    2.59    0.51
   4   1 -12    2.08    0.66
  -4   1  12    1.63    0.42
   4   1  12    2.54    0.44
   4  -1 -12    2.69    0.44
   4   1  12    2.20    0.40
  -4  -1  12    2.23    0.60
   4  -1 -12    2.13    0.62
   5   1 -12    9.43    0.61
   5   1 -12   12.23    1.17
   5  -1  12    8.92    0.62
   5  -1  12    9.20    0.57
  -5  -1 -12    7.70    0.72
   5   1 -12    9.73    1.10
   5  -1  12    9.58    0.93
   5   1 -12   10.09    0.81
   5   1  12    9.03    0.57
   5  -1 -12    8.63    0.57
   5  -1 -12    8.65    1.04
   5   1  12    9.51    0.80
   5  -1 -12    8.67    1.02
   5  -1 -12    9.34    0.75
   6   1 -12    0.56    0.55
   6   1 -12    0.02    0.22
  -6   1  12    0.12    0.20
   6   1 -12    0.13    0.36
   6  -1  12    0.00    0.21
   6  -1 -12    0.20    0.32
   6   1  12    0.37    0.25
   6  -1 -12   -0.11    0.48
   0   2  12   17.84    1.11
   0  -2 -12   19.69    1.05
   0   2 -12   18.59    0.99
   0  -2  12   18.08    1.04
   0   2  12   19.14    0.99
   0   2  12   19.87    1.04
   0  -2 -12   19.33    1.02
   0  -2  12   19.42    1.00
  -1   2  12   53.08    2.39
   1   2 -12   51.84    2.44
   1   2 -12   48.03    2.55
  -1  -2 -12   51.78    2.44
   1  -2  12   52.63    2.45
  -1  -2 -12   52.25    2.39
   1  -2  12   53.19    2.42
  -1  -2  12   53.64    2.39
   1  -2 -12   58.48    2.47
   1   2  12   51.74    2.41
   1   2  12   55.48    2.37
  -1   2 -12   52.49    2.68
  -1  -2  12   50.40    2.43
   1  -2 -12   47.04    2.61
   1  -2 -12   51.78    2.35
   1   2  12   51.53    2.45
  -1   2 -12   54.81    2.37
  -1   2 -12   50.04    2.49
   2   2 -12   78.73    3.75
  -2  -2 -12   82.05    3.63
  -2   2  12   81.64    3.65
   2   2 -12   76.98    3.85
   2   2 -12   74.47    3.67
   2  -2  12   87.95    3.77
   2  -2  12   81.82    3.63
   2  -2 -12   84.29    3.75
  -2  -2  12   81.67    3.65
   2   2  12   84.14    3.63
   2   2  12   81.61    3.72
   2  -2 -12   75.05    3.71
   2  -2 -12   83.36    3.64
   2   2  12   84.92    3.69
  -2   2 -12   83.98    3.73
  -3  -2 -12    6.41    0.54
   3  -2  12    7.16    0.78
   3  -2  12    7.82    0.57
  -3   2  12    6.39    0.61
   3   2 -12    6.81    1.01
   3   2 -12    6.68    0.84
   3   2 -12    6.51    0.87
   3  -2  12    6.90    0.54
   3   2 -12    6.69    0.58
   3   2  12    8.74    0.78
   3  -2 -12    6.55    0.55
  -3  -2  12    6.68    0.58
   3   2  12    7.86    0.74
   3  -2 -12    7.70    0.74
   3  -2 -12    7.08    0.81
   3  -2 -12    6.79    0.95
   3   2  12    8.26    0.55
   4   2 -12  164.86    8.22
   4   2 -12  185.49    8.01
  -4  -2 -12  169.94    7.84
   4   2 -12  154.41    8.07
   4  -2 -12  196.79    8.18
   4   2  12  193.14    7.96
   4   2  12  203.17    8.14
  -4  -2  12  173.57    7.87
   4  -2 -12  174.97    7.94
   5   2 -12    5.84    0.51
   5  -2  12    5.66    0.49
   5   2 -12    5.14    0.70
   5   2 -12    5.12    1.07
   5  -2  12    5.59    0.46
   5  -2  12    5.11    0.91
   5  -2 -12    5.61    0.46
   5   2  12    5.27    0.66
   5  -2 -12    5.34    0.92
   5   2  12    5.89    0.46
   5  -2 -12    5.91    0.92
   5  -2 -12    5.55    0.64
   6  -2  12    8.93    0.54
   6   2 -12    7.00    1.15
  -6   2  12    7.34    0.53
   6   2 -12    8.23    0.57
   6  -2 -12   10.00    0.84
   6  -2 -12    8.99    0.93
   0  -3 -12  152.98    6.70
   0  -3  12  154.16    6.67
   0   3  12  153.19    6.66
   0  -3  12  148.18    6.70
   0  -3 -12  149.79    6.69
   0   3  12  154.33    6.67
   0   3 -12  145.83    6.77
   0   3 -12  161.08    6.68
   0   3  12  146.42    6.71
   1  -3  12   97.65    4.32
  -1   3  12   95.40    4.29
   1   3 -12   97.95    4.35
  -1  -3 -12   95.83    4.35
   1   3 -12   90.21    4.44
  -1  -3 -12   95.85    4.30
  -1   3  12  100.80    4.27
   1  -3  12   96.44    4.35
  -1   3 -12   98.11    4.38
   1   3  12   97.07    4.31
  -1  -3  12   95.14    4.32
   1  -3 -12   96.08    4.35
  -1  -3  12   95.68    4.29
   1   3  12   98.94    4.27
  -1   3 -12  101.94    4.28
   1   3  12   92.74    4.34
   2  -3  12    4.57    0.49
   2  -3  12    4.93    0.64
   2   3 -12    3.60    0.62
  -2  -3 -12    4.69    0.48
   2  -3  12    4.49    0.43
  -2   3  12    4.71    0.50
   2   3 -12    5.08    0.72
   2   3  12    4.61    0.57
  -2  -3  12    4.32    0.47
   2  -3 -12    3.94    0.62
   2   3  12    4.66    0.61
   2   3  12    4.22    0.45
   2  -3 -12    4.05    0.60
   2  -3 -12    4.29    0.42
   2  -3 -12    3.56    1.06
   3  -3  12  139.55    6.01
   3   3 -12  135.80    6.02
   3   3 -12  128.43    6.27
   3   3 -12  128.87    6.13
  -3  -3 -12  132.70    6.00
   3   3 -12  134.39    6.14
   3  -3  12  138.82    6.12
   3  -3  12  143.02    6.00
  -3   3  12  134.28    6.02
  -3   3 -12  141.04    6.07
   3   3  12  143.97    6.01
   3   3  12  137.35    6.09
   3   3  12  140.35    6.08
   3  -3 -12  142.01    6.00
  -3  -3  12  139.30    6.03
   3  -3 -12  126.19    6.20
   3  -3 -12  134.72    6.07
   4  -3  12   32.51    1.50
   4  -3  12   31.29    1.85
   4   3 -12   30.09    1.72
   4   3 -12   31.15    1.85
   4  -3 -12   33.54    1.79
   4   3  12   32.99    1.74
  -4  -3  12   29.77    1.54
   4  -3 -12   31.02    1.62
   5  -3  12    1.30    0.25
   5  -3  12    1.28    0.25
   5   3 -12    0.61    0.63
   5   3 -12    0.59    0.27
   5   3 -12    1.00    0.40
   5  -3 -12    1.89    0.52
   5  -3 -12    1.19    0.55
   5  -3 -12    1.30    0.32
   5  -3 -12    1.57    0.23
   5   3  12    1.29    0.37
   5   3  12    1.98    0.35
   0  -4 -12   57.46    2.71
   0   4 -12   56.76    2.77
   0  -4 -12   56.02    2.67
   0   4 -12   60.48    2.65
   0   4  12   58.55    2.64
   0  -4  12   60.05    2.65
   0   4  12   55.99    2.64
   0  -4  12   58.63    2.69
   1  -4  12   58.33    2.57
  -1   4  12   56.07    2.42
   1   4 -12   49.61    2.62
   1   4 -12   54.09    2.52
   1  -4  12   53.79    2.50
  -1  -4 -12   51.25    2.47
  -1  -4  12   59.18    2.50
  -1   4 -12   44.15    2.57
   1   4  12   52.29    2.51
   1  -4 -12   57.25    2.50
  -1   4 -12   54.84    2.55
   1  -4 -12   52.60    2.64
   1   4  12   53.31    2.47
   1   4  12   54.91    2.44
  -1  -4  12   52.51    2.48
   2   4 -12    7.50    0.94
   2   4 -12    8.64    0.84
   2  -4  12    8.31    0.61
  -2  -4 -12    7.87    0.64
   2  -4  12    8.48    0.56
   2   4 -12    7.33    0.68
  -2   4  12    8.44    0.63
   2  -4  12    7.76    0.74
   2   4  12    8.86    0.68
  -2   4 -12    8.45    0.70
   2   4  12    8.88    0.59
   2   4  12    8.40    0.72
   2  -4 -12    7.30    0.73
   2  -4 -12    7.67    1.13
   2  -4 -12    8.34    0.53
  -2  -4  12    7.11    0.71
  -2  -4  12    7.97    0.60
   2  -4 -12    8.97    0.77
  -3   4  12   99.07    4.58
   3  -4  12  101.20    4.52
   3   4 -12   98.45    4.54
   3   4 -12   99.27    4.41
   3   4 -12   94.10    4.54
   3  -4  12   98.17    4.39
  -3  -4 -12   95.33    4.42
   3  -4  12  102.95    4.39
   3   4 -12   88.81    4.67
  -3  -4  12  101.77    4.42
   3   4  12   98.58    4.47
   3   4  12  105.19    4.48
  -3   4 -12  103.90    4.46
   3   4  12  102.59    4.40
   3  -4 -12  102.21    4.38
   3  -4 -12   88.61    4.59
   3  -4 -12  103.16    4.55
   3  -4 -12   98.78    4.45
   4   4 -12   65.74    3.30
   4   4 -12   69.43    3.17
   4   4 -12   64.33    3.49
   4  -4  12   70.29    3.15
   4  -4  12   72.49    3.13
   4  -4  12   69.88    3.29
   4  -4 -12   71.34    3.21
   4  -4 -12   71.97    3.13
  -4   4 -12   68.81    3.21
   4   4  12   70.38    3.23
  -4  -4  12   68.41    3.16
   4  -4 -12   74.93    3.34
   4  -4 -12   66.76    3.38
   4   4  12   68.18    3.14
   4   4  12   75.47    3.27
   5  -4  12    7.81    0.54
   5   4 -12    7.94    0.79
   5  -4  12    7.03    0.53
   5   4 -12    7.92    0.58
  -5   4  12    7.53    0.53
   5  -4 -12    8.25    0.64
   5   4  12    7.60    0.67
   5  -4 -12    8.67    0.86
   5  -4 -12    7.61    0.93
   5   4  12    7.35    0.52
   0  -5 -12  154.78    6.72
   0   5  12  145.78    6.69
   0   5  12  152.61    6.75
   0  -5 -12  146.61    6.77
   0  -5 -12  160.76    7.16
   0   5 -12  147.17    6.89
   0   5 -12  153.71    6.75
   0  -5  12  165.99    6.84
   0  -5  12  153.15    6.74
   1   5 -12   48.32    2.58
  -1  -5 -12   50.83    2.49
  -1   5  12   52.29    2.41
  -1   5  12   52.23    2.41
   1  -5  12   50.38    2.46
   1  -5  12   52.22    2.45
  -1   5 -12   50.93    2.50
   1   5  12   55.05    2.40
   1   5  12   51.78    2.42
  -1   5 -12   55.87    2.38
  -1  -5  12   50.93    2.48
  -1  -5  12   55.08    2.41
[truncated: 128,072 more chars]
